# Supplementary material for: Crystal structure of the Anderson-type hetero­polyoxometalate; K2[H7CrIIIMo6O24]·8H2O: a redetermination revealing the position of the extra H atom in the polyanion
Source: Acta Crystallogr E Crystallogr Commun. 2015 Jan 17;71(Pt 2):157–60. doi: 10.1107/S2056989015000390 (PMC4384541; doi:10.1107/S2056989015000390)
Supplement: Supplementary file 1 [file e-71-00157-sup1.cif]

##############################################################################
#                                                                            #
# This CIF contains the data in a paper accepted for publication in          #
# Acta Crystallographica Section E. It conforms to the requirements of       #
# Notes for Authors for Acta Crystallographica Section E, and has been       #
# peer reviewed under the auspices of the IUCr Commission on Journals.       #
#                                                                            #
# Full details of the Crystallographic Information File format               #
# are given in the paper "The Crystallographic Information File (CIF):       #
# a New Standard Archive File for Crystallography" by S. R. Hall, F. H.      #
# Allen and I. D. Brown [Acta Cryst. (1991), A47, 655-685].                  #
#                                                                            #
# The current version of the core CIF dictionary is obtainable from          #
# ftp://ftp.iucr.org/pub/cif_core.dic.                                       #
#                                                                            #
# Software is freely available for graphical display of the structure(s)     #
# in this CIF. For information consult the CIF software page                 #
# http://www.iucr.org/resources/cif/software.                                #
#                                                                            #
# This file may be used for bona fide research purposes within the           #
# scientific community so long as proper attribution is given to the journal # 
# article from which it was obtained.                                        #
#                                                                            #
##############################################################################
data_I
_audit_creation_method     'form.cif (version 2.0)'
_journal_data_validation_number     ?
_journal_date_recd_electronic     2014-10-10
_journal_date_accepted     2015-01-08
_journal_name_full     'Acta Crystallographica, Section E'
_journal_year     2015
_journal_volume     71
_journal_issue      2
_journal_page_first     157
_journal_page_last     160
_journal_paper_category     GI
_journal_paper_doi     10.1107/S2056989015000390
_journal_coeditor_code     BR2242
_publ_contact_author_name     'Prof. Uk Lee'
_publ_contact_author_address
;
Department of Chemistry, Pukyong National University, 599-1 Daeyeon 3-dong
Nam-gu, Busan 608-737, Republic of Korea
;
_publ_contact_author_email     'uklee@pknu.ac.kr'
_publ_contact_author_fax     '+82-51-629-5583'
_publ_contact_author_phone     '+82-51-629-5596'
_publ_section_title
;
Crystal structure of the Anderson-type heteropolyoxidometalate
K~2~[H~7~Cr^III^Mo~6~O~24~]\\cdot8H~2~O; a redetermination revealing the
position of the extra H atom in the polyanion
;
loop_
    _publ_author_name
    _publ_author_address
    'Joo, Hea-Chung'
;
Department of Chemistry, Pukyong National University, 599-1 Daeyeon 3-dong
Nam-gu, Busan 608-737, Republic of Korea
;
    'Park, Ki-Min'
;
The Research Institute of Natural Science, Gyeongsan National University,
Jinju 660-701, Republic of Korea
;
    'Lee, Uk'
;
Department of Chemistry, Pukyong National University, 599-1 Daeyeon 3-dong
Nam-gu, Busan 608-737, Republic of Korea
;
_publ_section_synopsis
;
K~2~[H~7~Cr^III^Mo~6~O~24~].8H~2~O contains a symmetric hydrogen bond in which
the H atom does not lie on a crystallographic centre of symmetry. The
structure has been redetermined in order to locate the position of the seventh
H atom.
;
_chemical_name_systematic
;
Dipotassium heptahydrogen hexamolybdochromate(III) octahydrate
;
_chemical_name_common     ?
_chemical_formula_sum     'Cr H23 K2 Mo6 O32'
_chemical_formula_structural     '2(K +), Cr H7 Mo6 O24 2-, 8(H2 O)'
_chemical_formula_iupac     'K2 [H7 Cr Mo6 O24], 8H2 O'
_chemical_formula_weight     1241.02
_chemical_melting_point     ?
_symmetry_cell_setting     triclinic
_symmetry_space_group_name_H-M     'P -1'
_symmetry_space_group_name_Hall     '-P 1'
loop_
    _symmetry_equiv_pos_as_xyz
    'x, y, z'
    '-x, -y, -z'
_cell_length_a     10.4588(2)
_cell_length_b     10.8553(2)
_cell_length_c     12.6287(3)
_cell_angle_alpha     99.2960(10)
_cell_angle_beta     94.4690(10)
_cell_angle_gamma     99.2830(10)
_cell_volume     1388.44(5)
_cell_formula_units_Z     2
_cell_measurement_reflns_used     9896
_cell_measurement_theta_min     2.51
_cell_measurement_theta_max     33.51
_cell_measurement_temperature     446(2)
_exptl_crystal_description     'block'
_exptl_crystal_colour     'purple'
_exptl_crystal_size_max     0.18
_exptl_crystal_size_mid     0.11
_exptl_crystal_size_min     0.09
_exptl_crystal_density_diffrn     2.968
_exptl_crystal_density_meas     ?
_exptl_crystal_density_method     'not measured'
_exptl_crystal_F_000     1186
_exptl_absorpt_coefficient_mu     3.419
_exptl_absorpt_correction_type     multi-scan
_exptl_absorpt_process_details
;
(SADABS; Sheldrick, 2008)
;
_exptl_absorpt_correction_T_min     0.6446
_exptl_absorpt_correction_T_max     0.7456
_exptl_special_details     ?
_diffrn_ambient_temperature     446(2)
_diffrn_radiation_type     MoK\a
_diffrn_radiation_wavelength     0.71073
_diffrn_radiation_source     'Rotating Anode'
_diffrn_radiation_monochromator     'graphite multilayer'
_diffrn_measurement_device_type     'Bruker SMART APEXII CCD'
_diffrn_measurement_method     '\f and \w scans'
_diffrn_detector_area_resol_mean     10.0
_diffrn_reflns_number     23489
_diffrn_reflns_av_R_equivalents     0.0250
_diffrn_reflns_av_sigmaI/netI     0.0195
_diffrn_reflns_theta_min     1.64
_diffrn_reflns_theta_max     27.00
_diffrn_reflns_theta_full     27.00
_diffrn_measured_fraction_theta_max     0.995
_diffrn_measured_fraction_theta_full     0.995
_diffrn_reflns_limit_h_min     -13
_diffrn_reflns_limit_h_max     13
_diffrn_reflns_limit_k_min     -13
_diffrn_reflns_limit_k_max     13
_diffrn_reflns_limit_l_min     -16
_diffrn_reflns_limit_l_max     16
_diffrn_standards_number     ?
_diffrn_standards_interval_count     ?
_diffrn_standards_interval_time     ?
_diffrn_standards_decay_%     ?
_refine_special_details
;
 Refinement of F^2^ against ALL reflections.  The weighted R-factor wR and
 goodness of fit S are based on F^2^, conventional R-factors R are based
 on F, with F set to zero for negative F^2^. The threshold expression of
 F^2^ > 2sigma(F^2^) is used only for calculating R-factors(gt) etc. and is
 not relevant to the choice of reflections for refinement.  R-factors based
 on F^2^ are statistically about twice as large as those based on F, and R-
 factors based on ALL data will be even larger.
;
_reflns_number_total     6028
_reflns_number_gt     5893
_reflns_threshold_expression     I>2\s(I)
_refine_ls_structure_factor_coef     Fsqd
_refine_ls_matrix_type     full
_refine_ls_R_factor_all     0.0244
_refine_ls_R_factor_gt     0.0238
_refine_ls_wR_factor_gt     0.0640
_refine_ls_wR_factor_ref     0.0644
_refine_ls_goodness_of_fit_ref     1.112
_refine_ls_restrained_S_all     1.113
_refine_ls_number_reflns     6028
_refine_ls_number_parameters     450
_refine_ls_number_restraints     17
_refine_ls_hydrogen_treatment     mixed
_refine_ls_weighting_scheme     calc
_refine_ls_weighting_details
         'calc w=1/[\s^2^(Fo^2^)+(0.0255P)^2^+6.3059P] where P=(Fo^2^+2Fc^2^)/3'
_atom_sites_solution_hydrogens     difmap
_atom_sites_solution_primary     direct
_atom_sites_solution_secondary     difmap
_refine_ls_shift/su_max     0.001
_refine_ls_shift/su_mean     0.000
_refine_diff_density_max     1.579
_refine_diff_density_min     -0.673
_refine_ls_extinction_method
;
<i>SHELXL97</i> (Sheldrick, 2008)
;
_refine_ls_extinction_coef     0.00391(16)
_refine_ls_extinction_expression
                                  'Fc^*^=kFc[1+0.001xFc^2^\l^3^/sin(2\q)]^-1/4^'
loop_
    _atom_type_symbol
    _atom_type_description
    _atom_type_scat_dispersion_real
    _atom_type_scat_dispersion_imag
    _atom_type_scat_source
    'O' 'O' 0.0106 0.0060
                         'International Tables Vol C Tables 4.2.6.8 and 6.1.1.4'
    'H' 'H' 0.0000 0.0000
                         'International Tables Vol C Tables 4.2.6.8 and 6.1.1.4'
    'Mo' 'Mo' -1.6832 0.6857
                         'International Tables Vol C Tables 4.2.6.8 and 6.1.1.4'
    'Cr' 'Cr' 0.3209 0.6236
                         'International Tables Vol C Tables 4.2.6.8 and 6.1.1.4'
    'K' 'K' 0.2009 0.2494
                         'International Tables Vol C Tables 4.2.6.8 and 6.1.1.4'
_computing_data_collection
;
<i>APEX2</i> (Bruker, 2009)
;
_computing_cell_refinement
;
<i>SAINT</i> (Bruker, 2009)
;
_computing_data_reduction
;
<i>SAINT</i> (Bruker, 2009)
;
_computing_structure_solution
;
<i>SHELXS97</i> (Sheldrick, 2008)
;
_computing_structure_refinement
;
<i>SHELXL97</i> (Sheldrick, 2008)
;
_computing_molecular_graphics
;
ORTEP-3 for Windows (Farrugia, 2012), PLATON (Spek, 2009) and
DIAMOND (Brandenburg, 1998)
;
_computing_publication_material
;
<i>SHELXL97</i> (Sheldrick, 2008)
;
loop_
    _atom_site_type_symbol
    _atom_site_label
    _atom_site_fract_x
    _atom_site_fract_y
    _atom_site_fract_z
    _atom_site_U_iso_or_equiv
    _atom_site_adp_type
    _atom_site_calc_flag
    _atom_site_refinement_flags
    _atom_site_occupancy
    _atom_site_symmetry_multiplicity
    _atom_site_disorder_assembly
    _atom_site_disorder_group
    Cr Cr1 0.5000 0.0000 1.0000 0.00813(15) Uani d S 1 2 . .
    Cr Cr2 0.5000 0.5000 0.5000 0.00762(15) Uani d S 1 2 . .
    Mo Mo1 0.23267(3) 0.13627(3) 0.99546(2) 0.01127(8) Uani d . 1 2 . .
    Mo Mo2 0.20792(3) -0.17249(3) 0.90598(2) 0.01086(8) Uani d . 1 2 . .
    Mo Mo3 0.47636(3) -0.31129(3) 0.92212(2) 0.01051(8) Uani d . 1 2 . .
    Mo Mo4 0.79232(3) 0.42389(3) 0.46268(2) 0.00994(8) Uani d . 1 2 . .
    Mo Mo5 0.52144(3) 0.19391(3) 0.43518(2) 0.00938(8) Uani d . 1 2 . .
    Mo Mo6 0.23147(3) 0.27465(3) 0.46825(2) 0.00952(8) Uani d . 1 2 . .
    K K1 0.06894(8) 0.02275(9) 0.66878(7) 0.02014(17) Uani d . 1 2 . .
    K K2 0.92835(8) 0.58495(9) 0.77823(7) 0.02212(18) Uani d . 1 2 . .
    O O1C 0.4157(2) 0.1138(2) 1.0986(2) 0.0113(5) Uani d . 1 2 . .
    H H1 0.414(6) 0.100(5) 1.151(5) 0.033(16) Uiso d . 1 2 . .
    O O2C 0.3526(2) 0.0070(2) 0.8952(2) 0.0099(5) Uani d . 1 2 . .
    H H2 0.362(5) 0.029(5) 0.842(4) 0.028(14) Uiso d . 1 2 . .
    O O3C 0.3916(2) -0.1598(2) 1.0194(2) 0.0109(5) Uani d . 1 2 . .
    H H3 0.386(5) -0.166(5) 1.083(5) 0.034(15) Uiso d . 1 2 . .
    O O4B 0.1720(2) -0.0378(2) 1.0107(2) 0.0137(5) Uani d . 1 2 . .
    O O5B 0.3370(2) -0.2592(2) 0.83029(19) 0.0121(5) Uani d D 1 2 . .
    H H5 0.334(9) -0.271(9) 0.7314(10) 0.12(3) Uiso d D 1 2 . .
    O O6B 0.6225(2) -0.2660(2) 1.0259(2) 0.0131(5) Uani d . 1 2 . .
    O O7T 0.1329(3) 0.1463(3) 0.8855(2) 0.0196(6) Uani d . 1 2 . .
    O O8T 0.1748(3) 0.2124(3) 1.1047(2) 0.0201(6) Uani d . 1 2 . .
    O O9T 0.1160(3) -0.1627(3) 0.7911(2) 0.0171(5) Uani d . 1 2 . .
    O O10T 0.1270(3) -0.2975(3) 0.9535(2) 0.0192(6) Uani d . 1 2 . .
    O O11T 0.3862(3) -0.4281(3) 0.9735(2) 0.0184(5) Uani d . 1 2 . .
    O O12T 0.5387(3) -0.3860(2) 0.8119(2) 0.0158(5) Uani d . 1 2 . .
    O O13C 0.4147(2) 0.3516(2) 0.3922(2) 0.0099(5) Uani d . 1 2 . .
    H H13 0.415(5) 0.359(5) 0.338(4) 0.015(12) Uiso d . 1 2 . .
    O O14C 0.3526(2) 0.4487(2) 0.5815(2) 0.0100(5) Uani d . 1 2 . .
    H H14 0.357(5) 0.437(5) 0.643(4) 0.019(12) Uiso d . 1 2 . .
    O O15C 0.3920(2) 0.6197(2) 0.4556(2) 0.0096(5) Uani d . 1 2 . .
    H H15 0.376(5) 0.616(5) 0.395(5) 0.034(15) Uiso d . 1 2 . .
    O O16B 0.6638(2) 0.2882(2) 0.36714(19) 0.0110(5) Uani d . 1 2 . .
    O O17B 0.8278(2) 0.5773(2) 0.56733(19) 0.0113(5) Uani d . 1 2 . .
    O O18B 0.3755(2) 0.1934(2) 0.5151(2) 0.0116(5) Uani d . 1 2 . .
    O O19T 0.8822(3) 0.4581(3) 0.3615(2) 0.0179(5) Uani d . 1 2 . .
    O O20T 0.8741(3) 0.3335(3) 0.5323(2) 0.0187(6) Uani d . 1 2 . .
    O O21T 0.6089(2) 0.1094(3) 0.5064(2) 0.0165(5) Uani d . 1 2 . .
    O O22T 0.4583(3) 0.0957(2) 0.3159(2) 0.0157(5) Uani d . 1 2 . .
    O O23T 0.1361(2) 0.2368(3) 0.5654(2) 0.0155(5) Uani d . 1 2 . .
    O O24T 0.1681(3) 0.1718(3) 0.3527(2) 0.0176(5) Uani d . 1 2 . .
    O O25W 0.8716(3) 0.0732(3) 0.5305(2) 0.0206(6) Uani d D 1 2 . .
    H H25A 0.783(3) 0.069(5) 0.535(4) 0.031 Uiso d D 1 2 . .
    H H25B 0.891(5) 0.159(3) 0.530(4) 0.031 Uiso d D 1 2 . .
    O O26W 0.8483(3) 0.0653(3) 0.7784(2) 0.0235(6) Uani d D 1 2 . .
    H H26A 0.863(5) 0.051(5) 0.847(3) 0.035 Uiso d D 1 2 . .
    H H26B 0.827(5) -0.012(3) 0.735(4) 0.035 Uiso d D 1 2 . .
    O O27W 0.3568(3) 0.1168(3) 0.7134(2) 0.0261(7) Uani d D 1 2 . .
    H H27A 0.367(6) 0.113(5) 0.643(2) 0.039 Uiso d D 1 2 . .
    H H27B 0.337(6) 0.194(3) 0.739(4) 0.039 Uiso d D 1 2 . .
    O O28W 0.6802(3) 0.4221(3) 0.7521(2) 0.0208(6) Uani d D 1 2 . .
    H H28A 0.629(4) 0.464(5) 0.794(4) 0.031 Uiso d D 1 2 . .
    H H28B 0.669(5) 0.345(3) 0.770(4) 0.031 Uiso d D 1 2 . .
    O O29W 0.8747(4) 0.5437(4) 0.9821(3) 0.0390(8) Uani d D 1 2 . .
    H H29A 0.810(5) 0.479(5) 0.998(5) 0.059 Uiso d D 1 2 . .
    H H29B 0.851(6) 0.611(5) 0.948(5) 0.059 Uiso d D 1 2 . .
    O O30W 0.0221(5) 0.3490(4) 0.7849(5) 0.0640(14) Uani d D 1 2 . .
    H H30A -0.019(9) 0.333(9) 0.716(4) 0.096 Uiso d D 1 2 . .
    H H30B -0.022(8) 0.268(4) 0.786(7) 0.096 Uiso d D 1 2 . .
    O O31W 0.3602(3) 0.8223(3) 0.2192(2) 0.0206(6) Uani d D 1 2 . .
    H H31A 0.295(4) 0.868(5) 0.226(4) 0.031 Uiso d D 1 2 . .
    H H31B 0.432(4) 0.870(4) 0.261(4) 0.031 Uiso d D 1 2 . .
    O O32W 0.3044(3) 0.3645(3) 0.7732(2) 0.0245(6) Uani d D 1 2 . .
    H H32A 0.219(3) 0.366(5) 0.772(4) 0.037 Uiso d D 1 2 . .
    H H32B 0.346(5) 0.392(5) 0.839(3) 0.037 Uiso d D 1 2 . .
loop_
    _atom_site_aniso_label
    _atom_site_aniso_U_11
    _atom_site_aniso_U_22
    _atom_site_aniso_U_33
    _atom_site_aniso_U_12
    _atom_site_aniso_U_13
    _atom_site_aniso_U_23
    Cr1 0.0082(3) 0.0076(4) 0.0084(3) 0.0010(3) 0.0006(3) 0.0013(3)
    Cr2 0.0070(3) 0.0074(4) 0.0086(3) 0.0013(3) 0.0009(3) 0.0015(3)
    Mo1 0.01095(14) 0.01186(15) 0.01156(14) 0.00390(11) 0.00131(11) 0.00177(11)
    Mo2 0.00957(14) 0.01067(15) 0.01165(14) 0.00013(11) 0.00034(10) 0.00198(11)
    Mo3 0.01252(14) 0.00810(15) 0.01083(14) 0.00194(11) 0.00182(11) 0.00109(11)
    Mo4 0.00749(13) 0.00962(15) 0.01315(14) 0.00208(10) 0.00177(10) 0.00245(11)
    Mo5 0.00942(14) 0.00756(14) 0.01113(14) 0.00169(10) 0.00103(10) 0.00138(10)
    Mo6 0.00820(14) 0.00838(15) 0.01158(14) 0.00012(10) 0.00090(10) 0.00201(11)
    K1 0.0189(4) 0.0248(4) 0.0182(4) 0.0039(3) 0.0019(3) 0.0081(3)
    K2 0.0173(4) 0.0303(5) 0.0177(4) 0.0012(3) 0.0017(3) 0.0040(3)
    O1C 0.0135(12) 0.0115(12) 0.0089(12) 0.0027(9) 0.0016(9) 0.0011(10)
    O2C 0.0108(11) 0.0116(12) 0.0081(11) 0.0022(9) 0.0019(9) 0.0036(9)
    O3C 0.0135(12) 0.0103(12) 0.0093(11) 0.0018(9) 0.0017(9) 0.0024(9)
    O4B 0.0130(12) 0.0148(13) 0.0135(12) 0.0022(10) 0.0041(9) 0.0022(10)
    O5B 0.0127(12) 0.0128(12) 0.0106(11) 0.0036(9) 0.0005(9) 0.0004(9)
    O6B 0.0144(12) 0.0117(12) 0.0129(12) 0.0024(10) -0.0009(9) 0.0026(9)
    O7T 0.0159(13) 0.0214(15) 0.0212(14) 0.0031(11) -0.0022(10) 0.0058(11)
    O8T 0.0206(14) 0.0200(14) 0.0203(13) 0.0046(11) 0.0066(11) 0.0019(11)
    O9T 0.0168(13) 0.0182(14) 0.0157(13) 0.0024(11) -0.0004(10) 0.0028(10)
    O10T 0.0184(13) 0.0168(14) 0.0230(14) 0.0013(11) 0.0040(11) 0.0062(11)
    O11T 0.0199(13) 0.0145(13) 0.0219(13) 0.0023(11) 0.0037(11) 0.0063(11)
    O12T 0.0198(13) 0.0140(13) 0.0136(12) 0.0047(10) 0.0029(10) 0.0002(10)
    O13C 0.0118(12) 0.0104(12) 0.0073(12) 0.0014(9) 0.0006(9) 0.0019(9)
    O14C 0.0086(11) 0.0130(12) 0.0088(11) 0.0014(9) 0.0007(9) 0.0039(9)
    O15C 0.0110(11) 0.0096(12) 0.0082(11) 0.0019(9) -0.0002(9) 0.0021(9)
    O16B 0.0122(11) 0.0120(12) 0.0083(11) 0.0014(9) 0.0033(9) 0.0003(9)
    O17B 0.0103(11) 0.0106(12) 0.0124(11) 0.0013(9) -0.0005(9) 0.0022(9)
    O18B 0.0112(11) 0.0106(12) 0.0140(12) 0.0022(9) 0.0029(9) 0.0045(9)
    O19T 0.0144(12) 0.0169(14) 0.0225(14) 0.0003(10) 0.0089(10) 0.0031(11)
    O20T 0.0147(13) 0.0159(14) 0.0263(14) 0.0055(10) -0.0019(11) 0.0055(11)
    O21T 0.0127(12) 0.0150(13) 0.0240(14) 0.0046(10) 0.0028(10) 0.0075(11)
    O22T 0.0162(12) 0.0136(13) 0.0156(12) 0.0005(10) 0.0014(10) 0.0001(10)
    O23T 0.0139(12) 0.0150(13) 0.0187(13) 0.0008(10) 0.0049(10) 0.0065(10)
    O24T 0.0165(13) 0.0187(14) 0.0168(13) 0.0050(11) -0.0018(10) 0.0005(10)
    O25W 0.0178(13) 0.0182(14) 0.0278(15) 0.0071(11) 0.0016(11) 0.0062(12)
    O26W 0.0302(16) 0.0238(16) 0.0165(13) 0.0047(13) 0.0058(12) 0.0023(12)
    O27W 0.0351(17) 0.0310(17) 0.0174(14) 0.0118(14) 0.0055(12) 0.0121(13)
    O28W 0.0271(15) 0.0180(14) 0.0195(14) 0.0085(12) 0.0042(11) 0.0050(11)
    O29W 0.040(2) 0.040(2) 0.043(2) 0.0083(16) 0.0114(16) 0.0201(17)
    O30W 0.046(3) 0.038(2) 0.117(4) 0.015(2) 0.013(3) 0.030(3)
    O31W 0.0258(15) 0.0192(15) 0.0157(13) 0.0010(12) 0.0010(11) 0.0034(11)
    O32W 0.0257(15) 0.0305(17) 0.0152(13) -0.0007(13) 0.0019(12) 0.0036(12)
_geom_special_details
;
 All esds (except the esd in the dihedral angle between two l.s. planes)
 are estimated using the full covariance matrix.  The cell esds are taken
 into account individually in the estimation of esds in distances, angles
 and torsion angles; correlations between esds in cell parameters are only
 used when they are defined by crystal symmetry.  An approximate (isotropic)
 treatment of cell esds is used for estimating esds involving l.s. planes.
;
loop_
    _geom_bond_atom_site_label_1
    _geom_bond_atom_site_label_2
    _geom_bond_site_symmetry_2
    _geom_bond_distance
    _geom_bond_publ_flag
    Cr1 O1C 2_657 1.970(2) ?
    Cr1 O1C . 1.970(3) ?
    Cr1 O2C . 1.971(2) ?
    Cr1 O2C 2_657 1.971(2) ?
    Cr1 O3C 2_657 1.975(2) ?
    Cr1 O3C . 1.975(2) ?
    Cr2 O13C 2_666 1.970(2) ?
    Cr2 O13C . 1.970(2) ?
    Cr2 O15C . 1.972(2) ?
    Cr2 O15C 2_666 1.972(2) ?
    Cr2 O14C 2_666 1.976(2) ?
    Cr2 O14C . 1.976(2) ?
    Mo1 O8T . 1.696(3) ?
    Mo1 O7T . 1.699(3) ?
    Mo1 O4B . 1.939(3) ?
    Mo1 O6B 2_657 1.962(3) ?
    Mo1 O1C . 2.299(3) ?
    Mo1 O2C . 2.321(2) ?
    Mo2 O10T . 1.701(3) ?
    Mo2 O9T . 1.705(3) ?
    Mo2 O4B . 1.913(3) ?
    Mo2 O5B . 1.986(2) ?
    Mo2 O3C . 2.276(2) ?
    Mo2 O2C . 2.296(3) ?
    Mo3 O11T . 1.701(3) ?
    Mo3 O12T . 1.722(3) ?
    Mo3 O6B . 1.879(2) ?
    Mo3 O5B . 2.001(2) ?
    Mo3 O3C . 2.233(2) ?
    Mo3 O1C 2_657 2.321(3) ?
    Mo4 O19T . 1.698(3) ?
    Mo4 O20T . 1.702(3) ?
    Mo4 O17B . 1.916(2) ?
    Mo4 O16B . 1.992(2) ?
    Mo4 O15C 2_666 2.275(2) ?
    Mo4 O14C 2_666 2.306(2) ?
    Mo5 O21T . 1.703(3) ?
    Mo5 O22T . 1.715(3) ?
    Mo5 O18B . 1.894(2) ?
    Mo5 O16B . 1.998(2) ?
    Mo5 O15C 2_666 2.264(2) ?
    Mo5 O13C . 2.301(2) ?
    Mo6 O23T . 1.700(3) ?
    Mo6 O24T . 1.703(3) ?
    Mo6 O17B 2_666 1.919(2) ?
    Mo6 O18B . 1.964(2) ?
    Mo6 O14C . 2.301(2) ?
    Mo6 O13C . 2.307(3) ?
    K1 O25W 2_656 2.722(3) ?
    K1 O25W 1_455 2.778(3) ?
    K1 O9T . 2.809(3) ?
    K1 O7T . 2.825(3) ?
    K1 O26W 1_455 2.844(3) ?
    K1 O23T . 2.862(3) ?
    K1 O24T 2_556 2.950(3) ?
    K1 O27W . 2.997(3) ?
    K2 O29W . 2.767(4) ?
    K2 O17B . 2.769(3) ?
    K2 O19T 2_766 2.799(3) ?
    K2 O8T 2_667 2.855(3) ?
    K2 O28W . 2.858(3) ?
    K2 O10T 1_665 2.891(3) ?
    K2 O30W 1_655 2.897(4) ?
    K2 O9T 1_665 3.074(3) ?
    O1C H1 . 0.70(6) ?
    O2C H2 . 0.76(6) ?
    O3C H3 . 0.82(6) ?
    O5B O16B 2_656 2.461(3) ?
    O5B H5 . 1.232(7) ?
    O13C H13 . 0.70(5) ?
    O14C H14 . 0.81(5) ?
    O15C H15 . 0.76(6) ?
    O16B H5 2_656 1.231(7) ?
    O25W H25A . 0.92(3) ?
    O25W H25B . 0.93(3) ?
    O26W H26A . 0.91(3) ?
    O26W H26B . 0.91(3) ?
    O27W H27A . 0.90(3) ?
    O27W H27B . 0.91(3) ?
    O28W H28A . 0.91(3) ?
    O28W H28B . 0.90(3) ?
    O29W H29A . 0.95(3) ?
    O29W H29B . 0.96(3) ?
    O30W H30A . 0.92(3) ?
    O30W H30B . 0.93(3) ?
    O31W H31A . 0.90(3) ?
    O31W H31B . 0.92(3) ?
    O32W H32A . 0.89(3) ?
    O32W H32B . 0.89(3) ?
loop_
    _geom_angle_atom_site_label_1
    _geom_angle_atom_site_label_2
    _geom_angle_atom_site_label_3
    _geom_angle_site_symmetry_1
    _geom_angle_site_symmetry_3
    _geom_angle
    _geom_angle_publ_flag
    O1C Cr1 O1C 2_657 . 180.00(13) ?
    O1C Cr1 O2C 2_657 . 96.36(11) ?
    O1C Cr1 O2C . . 83.64(10) ?
    O1C Cr1 O2C 2_657 2_657 83.64(10) ?
    O1C Cr1 O2C . 2_657 96.36(11) ?
    O2C Cr1 O2C . 2_657 180.0000(10)
                                   ?
    O1C Cr1 O3C 2_657 2_657 96.40(11) ?
    O1C Cr1 O3C . 2_657 83.60(11) ?
    O2C Cr1 O3C . 2_657 96.11(10) ?
    O2C Cr1 O3C 2_657 2_657 83.89(10) ?
    O1C Cr1 O3C 2_657 . 83.60(11) ?
    O1C Cr1 O3C . . 96.40(11) ?
    O2C Cr1 O3C . . 83.89(10) ?
    O2C Cr1 O3C 2_657 . 96.11(10) ?
    O3C Cr1 O3C 2_657 . 180.0 ?
    O13C Cr2 O13C 2_666 . 180.00(11) ?
    O13C Cr2 O15C 2_666 . 83.38(10) ?
    O13C Cr2 O15C . . 96.62(10) ?
    O13C Cr2 O15C 2_666 2_666 96.62(10) ?
    O13C Cr2 O15C . 2_666 83.38(10) ?
    O15C Cr2 O15C . 2_666 180.00(14) ?
    O13C Cr2 O14C 2_666 2_666 83.45(11) ?
    O13C Cr2 O14C . 2_666 96.55(10) ?
    O15C Cr2 O14C . 2_666 96.19(10) ?
    O15C Cr2 O14C 2_666 2_666 83.81(10) ?
    O13C Cr2 O14C 2_666 . 96.55(10) ?
    O13C Cr2 O14C . . 83.45(11) ?
    O15C Cr2 O14C . . 83.81(10) ?
    O15C Cr2 O14C 2_666 . 96.19(10) ?
    O14C Cr2 O14C 2_666 . 180.0000(10)
                                     ?
    O8T Mo1 O7T . . 106.84(14) ?
    O8T Mo1 O4B . . 99.43(12) ?
    O7T Mo1 O4B . . 100.45(12) ?
    O8T Mo1 O6B . 2_657 101.16(12) ?
    O7T Mo1 O6B . 2_657 96.54(12) ?
    O4B Mo1 O6B . 2_657 148.14(11) ?
    O8T Mo1 O1C . . 91.58(12) ?
    O7T Mo1 O1C . . 160.03(12) ?
    O4B Mo1 O1C . . 83.63(10) ?
    O6B Mo1 O1C 2_657 . 71.79(10) ?
    O8T Mo1 O2C . . 159.33(12) ?
    O7T Mo1 O2C . . 93.25(12) ?
    O4B Mo1 O2C . . 71.53(10) ?
    O6B Mo1 O2C 2_657 . 80.83(10) ?
    O1C Mo1 O2C . . 69.32(9) ?
    O10T Mo2 O9T . . 105.54(13) ?
    O10T Mo2 O4B . . 98.88(12) ?
    O9T Mo2 O4B . . 104.05(12) ?
    O10T Mo2 O5B . . 98.79(12) ?
    O9T Mo2 O5B . . 95.15(11) ?
    O4B Mo2 O5B . . 149.26(11) ?
    O10T Mo2 O3C . . 93.09(11) ?
    O9T Mo2 O3C . . 157.67(11) ?
    O4B Mo2 O3C . . 84.69(10) ?
    O5B Mo2 O3C . . 69.42(9) ?
    O10T Mo2 O2C . . 161.78(11) ?
    O9T Mo2 O2C . . 92.28(11) ?
    O4B Mo2 O2C . . 72.55(10) ?
    O5B Mo2 O2C . . 83.06(10) ?
    O3C Mo2 O2C . . 70.46(9) ?
    O11T Mo3 O12T . . 106.13(13) ?
    O11T Mo3 O6B . . 100.61(12) ?
    O12T Mo3 O6B . . 102.43(12) ?
    O11T Mo3 O5B . . 100.44(12) ?
    O12T Mo3 O5B . . 92.82(11) ?
    O6B Mo3 O5B . . 149.33(11) ?
    O11T Mo3 O3C . . 92.56(11) ?
    O12T Mo3 O3C . . 156.92(11) ?
    O6B Mo3 O3C . . 86.90(10) ?
    O5B Mo3 O3C . . 70.11(9) ?
    O11T Mo3 O1C . 2_657 161.82(11) ?
    O12T Mo3 O1C . 2_657 91.92(11) ?
    O6B Mo3 O1C . 2_657 72.66(10) ?
    O5B Mo3 O1C . 2_657 80.47(10) ?
    O3C Mo3 O1C . 2_657 70.51(9) ?
    O19T Mo4 O20T . . 106.50(14) ?
    O19T Mo4 O17B . . 104.09(12) ?
    O20T Mo4 O17B . . 98.21(12) ?
    O19T Mo4 O16B . . 94.09(12) ?
    O20T Mo4 O16B . . 99.92(12) ?
    O17B Mo4 O16B . . 149.41(10) ?
    O19T Mo4 O15C . 2_666 156.61(11) ?
    O20T Mo4 O15C . 2_666 93.29(11) ?
    O17B Mo4 O15C . 2_666 84.78(10) ?
    O16B Mo4 O15C . 2_666 69.81(9) ?
    O19T Mo4 O14C . 2_666 91.56(11) ?
    O20T Mo4 O14C . 2_666 161.32(12) ?
    O17B Mo4 O14C . 2_666 72.15(9) ?
    O16B Mo4 O14C . 2_666 83.13(9) ?
    O15C Mo4 O14C 2_666 2_666 70.30(9) ?
    O21T Mo5 O22T . . 106.65(13) ?
    O21T Mo5 O18B . . 99.32(12) ?
    O22T Mo5 O18B . . 102.90(12) ?
    O21T Mo5 O16B . . 100.17(11) ?
    O22T Mo5 O16B . . 93.06(11) ?
    O18B Mo5 O16B . . 150.02(10) ?
    O21T Mo5 O15C . 2_666 93.02(11) ?
    O22T Mo5 O15C . 2_666 156.22(11) ?
    O18B Mo5 O15C . 2_666 86.51(10) ?
    O16B Mo5 O15C . 2_666 69.93(9) ?
    O21T Mo5 O13C . . 161.33(11) ?
    O22T Mo5 O13C . . 91.69(11) ?
    O18B Mo5 O13C . . 72.50(10) ?
    O16B Mo5 O13C . . 81.93(10) ?
    O15C Mo5 O13C 2_666 . 70.11(9) ?
    O23T Mo6 O24T . . 106.46(13) ?
    O23T Mo6 O17B . 2_666 102.39(12) ?
    O24T Mo6 O17B . 2_666 98.17(12) ?
    O23T Mo6 O18B . . 95.85(11) ?
    O24T Mo6 O18B . . 100.31(12) ?
    O17B Mo6 O18B 2_666 . 149.10(10) ?
    O23T Mo6 O14C . . 92.72(11) ?
    O24T Mo6 O14C . . 160.17(11) ?
    O17B Mo6 O14C 2_666 . 72.22(9) ?
    O18B Mo6 O14C . . 82.29(10) ?
    O23T Mo6 O13C . . 158.88(11) ?
    O24T Mo6 O13C . . 92.55(11) ?
    O17B Mo6 O13C 2_666 . 83.47(10) ?
    O18B Mo6 O13C . . 71.21(9) ?
    O14C Mo6 O13C . . 69.50(9) ?
    O25W K1 O25W 2_656 1_455 76.62(9) ?
    O25W K1 O9T 2_656 . 103.15(9) ?
    O25W K1 O9T 1_455 . 139.32(9) ?
    O25W K1 O7T 2_656 . 153.61(9) ?
    O25W K1 O7T 1_455 . 123.85(9) ?
    O9T K1 O7T . . 72.86(8) ?
    O25W K1 O26W 2_656 1_455 140.01(9) ?
    O25W K1 O26W 1_455 1_455 68.70(9) ?
    O9T K1 O26W . 1_455 91.09(9) ?
    O7T K1 O26W . 1_455 66.28(8) ?
    O25W K1 O23T 2_656 . 74.25(8) ?
    O25W K1 O23T 1_455 . 64.14(8) ?
    O9T K1 O23T . . 156.00(8) ?
    O7T K1 O23T . . 98.65(8) ?
    O26W K1 O23T 1_455 . 106.24(9) ?
    O25W K1 O24T 2_656 2_556 91.73(9) ?
    O25W K1 O24T 1_455 2_556 68.54(8) ?
    O9T K1 O24T . 2_556 70.82(8) ?
    O7T K1 O24T . 2_556 110.61(8) ?
    O26W K1 O24T 1_455 2_556 57.72(8) ?
    O23T K1 O24T . 2_556 132.52(8) ?
    O25W K1 O27W 2_656 . 83.91(9) ?
    O25W K1 O27W 1_455 . 134.40(9) ?
    O9T K1 O27W . . 84.97(8) ?
    O7T K1 O27W . . 69.83(8) ?
    O26W K1 O27W 1_455 . 135.05(9) ?
    O23T K1 O27W . . 71.05(8) ?
    O24T K1 O27W 2_556 . 153.77(8) ?
    O29W K2 O17B . . 146.30(10) ?
    O29W K2 O19T . 2_766 137.95(10) ?
    O17B K2 O19T . 2_766 70.05(8) ?
    O29W K2 O8T . 2_667 67.52(10) ?
    O17B K2 O8T . 2_667 102.90(8) ?
    O19T K2 O8T 2_766 2_667 140.83(9) ?
    O29W K2 O28W . . 73.32(10) ?
    O17B K2 O28W . . 74.70(8) ?
    O19T K2 O28W 2_766 . 121.69(9) ?
    O8T K2 O28W 2_667 . 91.06(9) ?
    O29W K2 O10T . 1_665 63.77(10) ?
    O17B K2 O10T . 1_665 147.47(8) ?
    O19T K2 O10T 2_766 1_665 91.15(8) ?
    O8T K2 O10T 2_667 1_665 74.69(8) ?
    O28W K2 O10T . 1_665 137.05(8) ?
    O29W K2 O30W . 1_655 79.00(15) ?
    O17B K2 O30W . 1_655 107.05(14) ?
    O19T K2 O30W 2_766 1_655 66.13(12) ?
    O8T K2 O30W 2_667 1_655 146.33(14) ?
    O28W K2 O30W . 1_655 82.43(11) ?
    O10T K2 O30W 1_665 1_655 87.75(13) ?
    O29W K2 O9T . 1_665 110.89(10) ?
    O17B K2 O9T . 1_665 94.26(7) ?
    O19T K2 O9T 2_766 1_665 72.19(8) ?
    O8T K2 O9T 2_667 1_665 69.98(8) ?
    O28W K2 O9T . 1_665 155.67(8) ?
    O10T K2 O9T 1_665 1_665 53.95(7) ?
    O30W K2 O9T 1_655 1_665 121.81(11) ?
    Cr1 O1C Mo1 . . 103.93(11) ?
    Cr1 O1C Mo3 . 2_657 101.37(11) ?
    Mo1 O1C Mo3 . 2_657 91.53(9) ?
    Cr1 O2C Mo2 . . 102.54(11) ?
    Cr1 O2C Mo1 . . 103.10(10) ?
    Mo2 O2C Mo1 . . 92.00(9) ?
    Cr1 O3C Mo3 . . 104.32(11) ?
    Cr1 O3C Mo2 . . 103.08(11) ?
    Mo3 O3C Mo2 . . 97.93(10) ?
    Mo2 O4B Mo1 . . 119.12(13) ?
    Mo2 O5B Mo3 . . 117.13(12) ?
    Mo2 O5B O16B . 2_656 121.72(12) ?
    Mo3 O5B O16B . 2_656 121.01(12) ?
    Mo3 O6B Mo1 . 2_657 118.98(13) ?
    Cr2 O13C Mo5 . . 102.58(10) ?
    Cr2 O13C Mo6 . . 103.49(11) ?
    Mo5 O13C Mo6 . . 92.48(9) ?
    Cr2 O14C Mo6 . . 103.53(11) ?
    Cr2 O14C Mo4 . 2_666 102.33(10) ?
    Mo6 O14C Mo4 . 2_666 91.61(8) ?
    Cr2 O15C Mo5 . 2_666 103.82(10) ?
    Cr2 O15C Mo4 . 2_666 103.53(10) ?
    Mo5 O15C Mo4 2_666 2_666 97.60(9) ?
    Mo4 O16B Mo5 . . 117.72(11) ?
    Mo4 O17B Mo6 . 2_666 118.91(12) ?
    Mo5 O18B Mo6 . . 119.24(12) ?
    H25A O25W H25B . . 96(5) ?
    H26A O26W H26B . . 107(5) ?
    H27A O27W H27B . . 108(5) ?
    H28A O28W H28B . . 104(5) ?
    H29A O29W H29B . . 121(6) ?
    H30A O30W H30B . . 83(7) ?
    H31A O31W H31B . . 107(5) ?
    H32A O32W H32B . . 112(5) ?
loop_
    _geom_hbond_atom_site_label_D
    _geom_hbond_atom_site_label_H
    _geom_hbond_atom_site_label_A
    _geom_hbond_site_symmetry_A
    _geom_hbond_distance_DH
    _geom_hbond_distance_HA
    _geom_hbond_distance_DA
    _geom_hbond_angle_DHA
    O1C H1 O22T 1_556 0.70(6) 2.11(6) 2.789(4) 164(6)
    O2C H2 O27W . 0.76(6) 2.01(6) 2.753(4) 166(6)
    O3C H3 O31W 1_546 0.82(6) 1.79(6) 2.604(4) 176(6)
    O5B H5 O16B 2_656 1.232(7) 1.232(7) 2.461(3) 175(5)
    O13C H13 O12T 2_656 0.70(5) 2.05(5) 2.734(4) 167(5)
    O14C H14 O32W . 0.81(5) 2.01(5) 2.776(4) 158(5)
    O15C H15 O28W 2_666 0.76(6) 1.87(6) 2.619(4) 170(6)
    O25W H25A O21T . 0.92(3) 1.96(3) 2.838(4) 157(5)
    O25W H25B O20T . 0.93(3) 1.92(3) 2.819(4) 162(5)
    O26W H26A O4B 2_657 0.91(3) 1.89(3) 2.748(4) 158(5)
    O26W H26B O24T 2_656 0.91(3) 1.91(3) 2.798(4) 164(5)
    O27W H27A O18B . 0.90(3) 1.95(4) 2.775(4) 151(5)
    O27W H27B O32W . 0.91(3) 1.92(3) 2.825(5) 171(5)
    O28W H28A O12T 1_565 0.91(3) 2.00(4) 2.785(4) 144(5)
    O28W H28B O31W 2_666 0.90(3) 1.82(3) 2.706(4) 170(5)
    O29W H29A O11T 2_657 0.95(3) 2.11(4) 2.949(5) 146(6)
    O29W H29B O8T 2_667 0.96(3) 2.18(3) 3.126(5) 169(6)
    O31W H31A O26W 2_666 0.90(3) 1.77(3) 2.665(4) 170(5)
    O31W H31B O27W 2_666 0.92(3) 2.18(4) 2.952(4) 141(4)
    O32W H32A O30W . 0.89(3) 2.06(3) 2.947(6) 171(5)
    O32W H32B O6B 2_657 0.89(3) 2.39(5) 3.000(4) 126(5)
