# Supplementary material for: Crystal structure of the Anderson-type hetero­polyoxometalate; K2[H7CrIIIMo6O24]·8H2O: a redetermination revealing the position of the extra H atom in the polyanion
Source: Acta Crystallogr E Crystallogr Commun. 2015 Jan 17;71(Pt 2):157–60. doi: 10.1107/S2056989015000390 (PMC4384541; doi:10.1107/S2056989015000390)
Supplement: Supplementary file 2 [file e-71-00157-Isup2.hkl]

# 
# h,k,l, Fc-squared, Fo-squared, sigma(Fo-squared) and status flag 
# 
data_I
_shelx_title ' KCRMO6 IN P-1' 
_shelx_refln_list_code          4 
_shelx_F_calc_maximum      388.21 
_exptl_crystal_F_000      1186.00 
_reflns_d_resolution_high  0.7828 
 
loop_ 
 _symmetry_equiv_pos_as_xyz 
 'x, y, z' 
 '-x, -y, -z' 
 
_cell_length_a    10.4588 
_cell_length_b    10.8553 
_cell_length_c    12.6287 
_cell_angle_alpha  99.296 
_cell_angle_beta   94.469 
_cell_angle_gamma  99.283 
 
_shelx_F_squared_multiplier     1.000 
 
loop_ 
 _refln_index_h 
 _refln_index_k 
 _refln_index_l 
 _refln_F_squared_calc 
 _refln_F_squared_meas 
 _refln_F_squared_sigma 
 _refln_observed_status 
   1   0   0    18925.75    20854.03    462.69 o 
   2   0   0     4832.81     5482.22     93.43 o 
   3   0   0    83442.45    88250.98    989.57 o 
   4   0   0     5996.46     5024.28     58.64 o 
   5   0   0     2806.85     3183.97     39.11 o 
   6   0   0     1614.85     2862.30    128.13 o 
   7   0   0    58403.69    65711.72    729.27 o 
   8   0   0     6231.48     6639.37     83.35 o 
   9   0   0     3087.84     3476.28     53.53 o 
  10   0   0     1989.76     2260.88     46.79 o 
  11   0   0     8341.02     8959.02    170.22 o 
  12   0   0     1462.96     1793.16     51.11 o 
  13   0   0     2100.77     2444.52     64.68 o 
 -13   1   0       16.21       24.22      9.41 o 
 -12   1   0      354.47      386.99     18.90 o 
 -11   1   0    18622.46    18306.70    279.26 o 
 -10   1   0     1310.78     1293.66     29.20 o 
  -9   1   0      146.03      180.01      8.89 o 
  -8   1   0    10008.79     9891.39    119.10 o 
  -7   1   0    14214.86    13772.05    159.84 o 
  -6   1   0     2509.57     2468.79     32.55 o 
  -5   1   0     2186.26     2464.86     31.34 o 
  -4   1   0     2406.72     2006.29     25.40 o 
  -3   1   0    11355.93    11591.74    123.65 o 
  -2   1   0      793.80      759.02     10.05 o 
  -1   1   0      534.59      591.02      8.07 o 
   0   1   0      110.13      205.03      9.90 o 
   1   1   0      746.40      704.28     10.50 o 
   2   1   0     2618.39     2626.87     30.05 o 
   3   1   0     3796.38     3283.38     40.93 o 
   4   1   0     3188.46     3101.15     40.08 o 
   5   1   0      381.09      442.86     10.35 o 
   6   1   0     6798.24     6402.51     85.10 o 
   7   1   0    13596.22    13421.38    169.97 o 
   8   1   0     2114.52     2096.44     39.63 o 
   9   1   0       69.14       77.33      7.45 o 
  10   1   0    10175.09     9949.00    160.69 o 
  11   1   0    13517.58    13259.52    240.47 o 
  12   1   0      402.17      450.29     23.07 o 
 -13   2   0     2081.90     1996.86     46.51 o 
 -12   2   0       44.94       66.72      8.32 o 
 -11   2   0      453.89      442.12     30.08 o 
 -10   2   0     2733.84     2718.06     49.03 o 
  -9   2   0      778.59      795.09     18.85 o 
  -8   2   0     7651.11     7528.84     92.88 o 
  -7   2   0        5.79       19.33      4.05 o 
  -6   2   0       45.12       38.28      3.29 o 
  -5   2   0      281.92      366.09      8.14 o 
  -4   2   0    15774.14    15087.42    160.99 o 
  -3   2   0       27.39       62.00      3.04 o 
  -2   2   0      551.20      691.65      9.34 o 
  -1   2   0    20235.51    20498.42    873.55 o 
   0   2   0    13122.87    13345.79    341.65 o 
   1   2   0     3292.48     3146.79     53.71 o 
   2   2   0     3798.33     3751.59     45.37 o 
   3   2   0    10848.53    10582.51    131.76 o 
   4   2   0     3341.93     2874.14     35.45 o 
   5   2   0     1109.33     1021.70     17.93 o 
   6   2   0      117.65      141.48      6.93 o 
   7   2   0     1885.18     1779.13     31.11 o 
   8   2   0     1023.56     1066.14     25.20 o 
   9   2   0     5650.40     5610.47     96.86 o 
  10   2   0       81.82      108.58     10.47 o 
  11   2   0      774.24      772.66     29.54 o 
  12   2   0     1158.70     1126.56     38.93 o 
 -13   3   0     2432.28     2623.71     65.81 o 
 -12   3   0      578.03      750.17     47.02 o 
 -11   3   0      243.49      300.74     14.23 o 
 -10   3   0     9658.33    10026.16    145.38 o 
  -9   3   0       19.88       32.76      4.84 o 
  -8   3   0     2573.06     2511.64     36.99 o 
  -7   3   0    15957.68    16728.14    181.97 o 
  -6   3   0     7810.19     9500.08    184.96 o 
  -5   3   0     1157.41     1648.53     59.63 o 
  -4   3   0     4804.94     5159.08     58.10 o 
  -3   3   0    37730.96    39022.01    838.24 o 
  -2   3   0     3396.75     3482.79     61.23 o 
  -1   3   0     3771.22     4637.16    133.15 o 
   0   3   0     8753.37     9190.66    133.57 o 
   1   3   0     4768.21     5092.59     71.45 o 
   2   3   0    27737.50    30985.44    660.14 o 
   3   3   0      758.38     1085.87     36.26 o 
   4   3   0     7015.15     7045.17     79.22 o 
   5   3   0    16728.73    17557.17    199.86 o 
   6   3   0     8068.49     9364.80    148.43 o 
   7   3   0      127.29      405.22     28.82 o 
   8   3   0       33.64       50.33      6.31 o 
   9   3   0     4390.70     5195.22    174.01 o 
  10   3   0      536.32      558.00     21.16 o 
  11   3   0     1750.86     1880.85     62.87 o 
  12   3   0     1633.84     1736.66     62.06 o 
 -13   4   0     3634.34     3413.85     79.07 o 
 -12   4   0      828.77      866.85     37.62 o 
 -11   4   0     5425.33     5316.67     89.46 o 
 -10   4   0      882.13      873.69     20.88 o 
  -9   4   0     9684.01     9584.53    126.03 o 
  -8   4   0     2328.63     2293.87     36.81 o 
  -7   4   0     1277.00     1328.82     23.25 o 
  -6   4   0    35355.58    34877.12    531.90 o 
  -5   4   0      158.04      149.76      5.21 o 
  -4   4   0     3334.74     3093.93     38.66 o 
  -3   4   0    11502.26    10899.71    111.14 o 
  -2   4   0      534.56      276.35      8.23 o 
  -1   4   0     4813.38     4689.91     68.46 o 
   0   4   0     3591.82     3875.91     54.28 o 
   1   4   0     7405.40     6774.83    105.47 o 
   2   4   0     6949.62     7020.91     99.19 o 
   3   4   0     6212.52     6135.92     69.11 o 
   4   4   0     7273.20     6922.52     84.25 o 
   5   4   0    26013.28    25614.55    287.99 o 
   6   4   0     2326.19     2279.68     36.61 o 
   7   4   0      311.40      350.55     19.11 o 
   8   4   0    10786.78    10420.77    219.35 o 
   9   4   0      348.69      343.60     19.94 o 
  10   4   0     3477.69     3300.40     76.54 o 
  11   4   0     4988.90     4754.86    124.10 o 
 -13   5   0      688.71      642.53     44.81 o 
 -12   5   0     2107.17     2137.36     54.26 o 
 -11   5   0     3056.43     2941.64     67.30 o 
 -10   5   0      136.86      168.67     19.72 o 
  -9   5   0      682.15      705.94     17.19 o 
  -8   5   0    12187.09    11893.44    151.63 o 
  -7   5   0     4313.72     4157.76     58.01 o 
  -6   5   0     2048.45     2059.08     29.26 o 
  -5   5   0     2820.39     2765.24     33.93 o 
  -4   5   0      187.98      225.87      5.19 o 
  -3   5   0      864.86      843.79     19.10 o 
  -2   5   0       29.30       30.40      4.48 o 
  -1   5   0      697.50      639.48     11.91 o 
   0   5   0     4985.06     5087.77     97.28 o 
   1   5   0     1759.10     1756.40     28.96 o 
   2   5   0       31.09       48.84      5.79 o 
   3   5   0     4305.61     4117.09     63.06 o 
   4   5   0      508.96      488.78     12.52 o 
   5   5   0      117.23      108.10      5.60 o 
   6   5   0      841.42      777.93     20.21 o 
   7   5   0     3327.42     3167.49     64.54 o 
   8   5   0     1505.10     1384.17     39.65 o 
   9   5   0     1937.65     1811.57     49.52 o 
  10   5   0     7191.54     6745.20    179.83 o 
  11   5   0      216.53      176.57     19.94 o 
 -12   6   0     2571.42     2814.50     82.93 o 
 -11   6   0       11.29       30.69      7.03 o 
 -10   6   0      329.30      300.65     13.69 o 
  -9   6   0     7021.19     7331.39    122.55 o 
  -8   6   0     9224.55     9840.03    157.54 o 
  -7   6   0      324.35      330.74     10.06 o 
  -6   6   0      190.02      170.83      5.71 o 
  -5   6   0    14088.71    15285.52    173.87 o 
  -4   6   0    17506.46    18079.79    272.74 o 
  -3   6   0      285.83      304.25     10.87 o 
  -2   6   0     8271.23     8472.31    153.41 o 
  -1   6   0    20905.88    21917.79    289.86 o 
   0   6   0     4423.48     4946.14     70.17 o 
   1   6   0       76.39      100.87      9.53 o 
   2   6   0    10679.05    11983.84    233.94 o 
   3   6   0    23660.11    25252.89    363.70 o 
   4   6   0       38.23       73.15     12.00 o 
   5   6   0      156.28      175.64     10.28 o 
   6   6   0     8219.39     8797.13    143.43 o 
   7   6   0     5371.96     5631.44     99.32 o 
   8   6   0        2.56       42.00     15.27 o 
   9   6   0       95.68      129.15     16.51 o 
  10   6   0     3960.12     4041.27    122.81 o 
 -12   7   0     1657.90     1674.27     50.62 o 
 -11   7   0    14089.35    13681.60    218.04 o 
 -10   7   0      133.16      142.24      8.82 o 
  -9   7   0      557.68      585.86     17.73 o 
  -8   7   0    11361.44    10852.16    154.50 o 
  -7   7   0    27627.35    26984.41    407.31 o 
  -6   7   0     1312.75     1255.03     38.02 o 
  -5   7   0       20.37       38.08      5.16 o 
  -4   7   0    26815.23    26520.45    396.40 o 
  -3   7   0      384.85      374.50     17.82 o 
  -2   7   0    27052.88    27621.12    474.33 o 
  -1   7   0     2989.19     2972.85     43.87 o 
   0   7   0    30851.85    31500.27    463.53 o 
   1   7   0    17239.49    16790.35    252.11 o 
   2   7   0    13396.38    13330.76    203.96 o 
   3   7   0     1410.64     1431.99     37.74 o 
   4   7   0     1600.20     1486.16     53.53 o 
   5   7   0    20962.70    20828.87    366.86 o 
   6   7   0     6805.92     6615.28    132.32 o 
   7   7   0     5165.62     5154.44    275.23 o 
   8   7   0     6388.55     6062.32    147.61 o 
   9   7   0    12937.19    12108.28    269.21 o 
  10   7   0       98.15      128.05     17.29 o 
 -12   8   0       79.73       88.98     20.17 o 
 -11   8   0     8136.64     8187.71    184.27 o 
 -10   8   0     2638.06     2568.27     60.45 o 
  -9   8   0     3186.92     3056.76     63.22 o 
  -8   8   0      324.29      312.30     15.10 o 
  -7   8   0      158.91      176.68     18.90 o 
  -6   8   0     9441.05     9098.35    156.35 o 
  -5   8   0     6101.98     5881.80     99.79 o 
  -4   8   0      374.83      347.26     16.84 o 
  -3   8   0     9668.26     9309.73    171.69 o 
  -2   8   0       23.96       48.54      9.68 o 
  -1   8   0      221.79      231.52     23.34 o 
   0   8   0     6708.94     6687.65    122.44 o 
   1   8   0      464.48      516.53     17.94 o 
   2   8   0     3611.80     3631.69    102.36 o 
   3   8   0     9610.33     9528.07    176.08 o 
   4   8   0     2377.60     2272.84     55.37 o 
   5   8   0     2335.90     2268.59     57.08 o 
   6   8   0     2592.97     2532.30     63.55 o 
   7   8   0     5835.03     5361.60    207.21 o 
   8   8   0     1731.59     1609.72     57.61 o 
   9   8   0     2210.66     2061.04     95.81 o 
 -11   9   0     9639.74     9878.73    170.57 o 
 -10   9   0       62.04       85.23     10.27 o 
  -9   9   0      716.28      683.20     48.34 o 
  -8   9   0    14808.46    14814.18    236.72 o 
  -7   9   0     3828.55     3844.41     88.18 o 
  -6   9   0      839.57      964.54     50.89 o 
  -5   9   0     2293.42     2306.01     57.47 o 
  -4   9   0    13090.96    13433.96    244.43 o 
  -3   9   0       93.87      149.62     12.99 o 
  -2   9   0     5530.91     5537.96    199.42 o 
  -1   9   0     8775.57     8336.09    280.75 o 
   0   9   0     1332.93     1428.70     74.11 o 
   1   9   0    16690.76    17109.95    536.25 o 
   2   9   0     3328.99     3500.81     88.41 o 
   3   9   0     2451.01     2500.02     69.63 o 
   4   9   0     2211.71     2365.44     68.06 o 
   5   9   0    12265.36    12513.79    231.77 o 
   6   9   0      198.03      201.68     18.80 o 
   7   9   0        7.45       11.07      9.68 o 
   8   9   0     7487.51     8039.27    191.16 o 
 -10  10   0      383.89      343.08     44.75 o 
  -9  10   0     4091.12     3851.64     94.28 o 
  -8  10   0      525.05      502.41     26.48 o 
  -7  10   0     3350.27     3140.14     77.50 o 
  -6  10   0     5451.77     5025.47    108.55 o 
  -5  10   0     8169.19     7836.65    154.57 o 
  -4  10   0     7794.93     7651.76    185.77 o 
  -3  10   0      710.97      723.45     34.53 o 
  -2  10   0    17881.05    16785.44    531.73 o 
  -1  10   0     8320.17     7960.93    275.74 o 
   0  10   0     2603.47     2553.88    115.31 o 
   1  10   0     9700.70     9557.79    324.38 o 
   2  10   0     7290.48     7498.64    263.83 o 
   3  10   0     6758.77     6611.36    239.56 o 
   4  10   0      643.02      635.62     50.12 o 
   5  10   0     2494.25     2444.27     73.90 o 
   6  10   0     2248.26     2111.72     83.27 o 
   7  10   0     1264.87     1262.95     72.37 o 
  -9  11   0     1857.14     1735.46     56.27 o 
  -8  11   0       68.21       64.84     11.83 o 
  -7  11   0      953.22      884.14     39.74 o 
  -6  11   0     5470.41     5111.94    139.01 o 
  -5  11   0      144.25      168.50     19.12 o 
  -4  11   0      641.25      598.16     33.25 o 
  -3  11   0      433.34      413.01     27.06 o 
  -2  11   0      270.82      308.59     35.30 o 
  -1  11   0     1356.75     1280.19     76.38 o 
   0  11   0      330.26      322.27     36.44 o 
   1  11   0     4442.87     4295.90    173.80 o 
   2  11   0     2079.28     1910.67    100.38 o 
   3  11   0     2712.72     2676.39    124.40 o 
   4  11   0       33.24       39.84     17.08 o 
   5  11   0      550.45      485.19     45.56 o 
  -8  12   0      264.90      271.49     26.42 o 
  -7  12   0     2086.85     2011.54     75.14 o 
  -6  12   0       84.34       88.07     17.08 o 
  -5  12   0     1015.84      936.48     45.09 o 
  -4  12   0      251.83      261.86     23.18 o 
  -3  12   0       28.41       39.43     11.76 o 
  -2  12   0      916.53      804.40     61.53 o 
  -1  12   0      184.57      209.50     31.88 o 
   0  12   0      961.77      828.36     62.67 o 
   1  12   0      635.69      616.23     53.54 o 
   2  12   0        1.36        9.11     12.52 o 
   3  12   0     2608.35     2693.99    130.08 o 
   4  12   0      285.34      228.87     35.30 o 
  -6  13   0      622.90      582.26     41.57 o 
  -5  13   0     5708.86     5417.78    150.97 o 
  -4  13   0      112.30      147.53     23.91 o 
  -3  13   0     5066.04     4947.62    140.36 o 
  -2  13   0     1049.99      869.41     68.37 o 
  -1  13   0     3653.83     3434.33    158.75 o 
   0  13   0     3423.78     3343.33    155.29 o 
   1  13   0     2949.36     2884.14    140.38 o 
  -2 -13   1      243.85      244.80     37.57 o 
  -1 -13   1      407.83      412.24     46.69 o 
   0 -13   1    18492.84    17999.09    586.66 o 
   1 -13   1     8004.69     7420.79    277.48 o 
   2 -13   1      121.42      102.47     26.19 o 
   3 -13   1     5864.83     5719.92    156.46 o 
   4 -13   1    19177.00    17791.92    406.36 o 
   5 -13   1      702.45      650.78     39.72 o 
   6 -13   1        6.55        7.42      9.85 o 
  -4 -12   1     1088.82     1122.38     75.21 o 
  -3 -12   1      829.50      863.54     63.80 o 
  -2 -12   1      402.53      445.27     44.41 o 
  -1 -12   1       15.58       12.52     13.66 o 
   0 -12   1       36.52      130.92     26.18 o 
   1 -12   1     3999.91     3947.12    166.84 o 
   2 -12   1      212.95      192.43     30.74 o 
   3 -12   1     1797.70     1940.15     69.93 o 
   4 -12   1     1592.93     1487.10     59.40 o 
   5 -12   1       23.22       38.08     11.49 o 
   6 -12   1     1168.52     1133.83     51.75 o 
   7 -12   1     2617.25     2439.38    120.38 o 
   8 -12   1       11.87       70.06     16.04 o 
  -6 -11   1     2072.55     1889.70    100.36 o 
  -5 -11   1       27.40       22.77     14.80 o 
  -4 -11   1     2327.09     2436.85    116.37 o 
  -3 -11   1       82.54       93.35     22.77 o 
  -2 -11   1     2295.52     2307.02    111.81 o 
  -1 -11   1       20.32       29.60     15.94 o 
   0 -11   1     4333.42     3900.29    160.08 o 
   1 -11   1      108.09      109.30     22.77 o 
   2 -11   1        1.66       18.21     12.52 o 
   3 -11   1      975.97      865.02     40.54 o 
   4 -11   1     1143.06     1058.60     46.29 o 
   5 -11   1      669.50      627.74     35.20 o 
   6 -11   1     4106.17     3722.65    108.96 o 
   7 -11   1     2538.12     2499.75     67.73 o 
   8 -11   1      321.69      299.25     21.39 o 
   9 -11   1     1397.44     1363.10     45.74 o 
  -7 -10   1     4021.50     4057.45    163.94 o 
  -6 -10   1     5897.70     5864.16    145.34 o 
  -5 -10   1     5182.66     5025.95    126.71 o 
  -4 -10   1     1773.50     1765.74     56.94 o 
  -3 -10   1    15062.00    14774.06    475.09 o 
  -2 -10   1       32.24       38.71     15.94 o 
  -1 -10   1     9736.24     9830.69    330.18 o 
   0 -10   1     3905.20     3938.80    155.49 o 
   1 -10   1    10417.45     9942.62    332.84 o 
   2 -10   1     5667.97     5540.39    203.93 o 
   3 -10   1    11414.46    10593.61    245.70 o 
   4 -10   1    12740.09    12566.99    326.65 o 
   5 -10   1      908.02      863.76     31.66 o 
   6 -10   1    12906.84    12185.95    229.72 o 
   7 -10   1      165.36      183.76     17.26 o 
   8 -10   1     7717.78     7522.90    131.64 o 
   9 -10   1     1843.44     1913.36     48.69 o 
  10 -10   1     4932.24     4908.67     96.24 o 
  -8  -9   1     2524.74     2783.90     83.80 o 
  -7  -9   1     3178.98     3256.46     91.65 o 
  -5  -9   1      787.79     1017.64     63.97 o 
  -4  -9   1      125.09      144.76     12.92 o 
  -3  -9   1      519.56      545.32     21.72 o 
  -2  -9   1      191.55      207.34     14.96 o 
  -1  -9   1     1840.21     1733.01     84.43 o 
   0  -9   1     3650.27     3494.45    138.36 o 
   1  -9   1      810.45      829.58     52.42 o 
   2  -9   1     1020.87     1130.70     63.83 o 
   3  -9   1     1074.67     1208.80     41.28 o 
   4  -9   1     1302.22     1361.10     58.09 o 
   5  -9   1      233.69      207.49     17.99 o 
   6  -9   1      305.59      326.38     15.16 o 
   7  -9   1       95.30      107.81     12.45 o 
   8  -9   1     4125.77     3996.80    103.56 o 
   9  -9   1     4367.23     4270.73     83.33 o 
  10  -9   1     1172.86     1306.22     68.10 o 
  11  -9   1     4301.67     4496.15    103.55 o 
  -9  -8   1     2998.43     2848.91     84.34 o 
  -8  -8   1     1727.11     1670.10     46.68 o 
  -7  -8   1      838.35      817.32     39.85 o 
  -6  -8   1        8.99        7.49      5.37 o 
  -5  -8   1     6258.10     6040.96    104.37 o 
  -4  -8   1     2183.07     2112.62     44.19 o 
  -3  -8   1      446.92      447.16     19.07 o 
  -2  -8   1     1866.88     1846.02     37.55 o 
  -1  -8   1     3788.98     3741.42     64.49 o 
   0  -8   1     4241.22     4154.61     61.97 o 
   1  -8   1      348.01      367.58      9.87 o 
   2  -8   1     8887.90     8595.72    279.42 o 
   3  -8   1      175.68      170.04     12.16 o 
   4  -8   1    14679.15    14396.38    222.70 o 
   5  -8   1      722.14      657.49     20.14 o 
   6  -8   1      467.76      402.06     15.85 o 
   7  -8   1     3951.95     3868.08     62.84 o 
   8  -8   1     3066.46     3004.30     52.18 o 
   9  -8   1      518.75      490.52     17.31 o 
  10  -8   1      164.20      179.66     10.68 o 
  11  -8   1     5575.37     5249.64    114.72 o 
 -10  -7   1      146.77      138.26     17.66 o 
  -9  -7   1     4035.14     3872.04    103.80 o 
  -8  -7   1     5783.09     5744.31    114.90 o 
  -7  -7   1        3.20       32.27     18.61 o 
  -6  -7   1    10398.70     9942.92    206.41 o 
  -5  -7   1     2149.97     2221.97     46.15 o 
  -4  -7   1      305.55      341.07     22.68 o 
  -3  -7   1     9242.23     9164.00    144.96 o 
  -2  -7   1     6334.64     6188.52    100.20 o 
  -1  -7   1     7227.17     7070.97    100.60 o 
   0  -7   1    10232.19    10128.29    139.64 o 
   1  -7   1    24844.72    24471.83    331.61 o 
   2  -7   1    14580.35    14393.64    301.81 o 
   3  -7   1     8705.24     8535.09    135.18 o 
   4  -7   1     3732.40     3472.31     68.46 o 
   5  -7   1    13807.01    13493.57    216.02 o 
   6  -7   1        4.83       44.96     14.62 o 
   7  -7   1      442.98      429.55     13.93 o 
   8  -7   1    11121.17    10659.65    153.23 o 
   9  -7   1        2.09       56.92     19.35 o 
  10  -7   1     3045.94     3006.36     60.03 o 
  11  -7   1     3023.68     2946.12     68.09 o 
  12  -7   1      131.53      117.25     11.94 o 
 -10  -6   1     8172.93     8418.15    196.87 o 
  -9  -6   1      102.48      146.87     16.04 o 
  -8  -6   1     4713.15     4806.50    104.85 o 
  -7  -6   1    20256.41    20617.21    316.93 o 
  -6  -6   1     3739.04     3842.01     70.65 o 
  -5  -6   1      456.82      463.26     16.30 o 
  -4  -6   1    10354.55    10249.08    160.62 o 
  -3  -6   1    22639.76    24223.07    442.26 o 
  -2  -6   1    15627.61    15958.79    217.71 o 
  -1  -6   1      113.70       87.37      9.11 o 
   0  -6   1    13775.55    13831.67    213.06 o 
   1  -6   1      526.67      566.57      9.43 o 
   2  -6   1    17963.04    18330.05    244.85 o 
   3  -6   1     2219.85     2168.94     35.63 o 
   4  -6   1     4669.36     4871.24    115.98 o 
   5  -6   1    39569.89    40303.30    421.90 o 
   6  -6   1     6441.51     6716.54    154.34 o 
   7  -6   1        7.18       30.99     14.13 o 
   8  -6   1     5858.42     5871.37    100.03 o 
   9  -6   1    18782.61    19837.85    305.65 o 
  10  -6   1     1518.09     1895.80     95.12 o 
  11  -6   1      483.91      459.59     20.38 o 
  12  -6   1    12362.74    12934.68    241.37 o 
 -11  -5   1     9048.20     8399.58    198.29 o 
 -10  -5   1       16.19       13.71      9.02 o 
  -9  -5   1     7055.82     6805.43    160.41 o 
  -8  -5   1      638.59      601.27     23.82 o 
  -7  -5   1      754.11      800.43     23.80 o 
  -6  -5   1     2941.83     3021.28     57.33 o 
  -5  -5   1     1433.88     1381.02     23.88 o 
  -4  -5   1      425.70      443.01      9.89 o 
  -3  -5   1     8620.24     8719.06    121.51 o 
  -2  -5   1    10973.97    10907.42    166.22 o 
  -1  -5   1     6125.88     6207.30     87.42 o 
   0  -5   1     4423.56     4389.76     56.76 o 
   1  -5   1     1818.84     1618.42     25.02 o 
   2  -5   1     4143.94     3850.83     68.25 o 
   3  -5   1    13903.29    13909.82    151.45 o 
   4  -5   1    10212.01    10153.38    104.09 o 
   5  -5   1      231.55      251.97      6.51 o 
   6  -5   1       13.56       28.17      3.12 o 
   7  -5   1     3309.21     3293.42     51.17 o 
   8  -5   1       11.50       26.03      4.02 o 
   9  -5   1     3187.87     3198.30     49.49 o 
  10  -5   1      350.43      328.95     14.32 o 
  11  -5   1     4336.51     4290.33     91.59 o 
  12  -5   1     5148.26     5125.12    107.98 o 
  13  -5   1     4435.89     4435.84     97.16 o 
 -11  -4   1    12229.95    11609.62    260.21 o 
 -10  -4   1        3.73       26.16     29.03 o 
  -9  -4   1       81.16      115.80     11.71 o 
  -8  -4   1     8968.23     9032.88    141.23 o 
  -7  -4   1    13671.84    13610.35    190.16 o 
  -6  -4   1     1717.04     1751.58     29.91 o 
  -5  -4   1     5444.98     5599.04     69.46 o 
  -4  -4   1    41502.18    42052.52    504.35 o 
  -3  -4   1        4.86       16.47      2.88 o 
  -2  -4   1    25857.65    26308.56    346.61 o 
  -1  -4   1     8749.63     9660.52    120.48 o 
   0  -4   1    28133.84    27158.59    692.19 o 
   1  -4   1    31995.66    32228.47    419.66 o 
   2  -4   1      192.89      134.87      5.55 o 
   3  -4   1    46299.96    48509.37    976.23 o 
   4  -4   1      327.81      396.80     11.32 o 
   5  -4   1    24964.77    25209.57    267.26 o 
   6  -4   1    16819.83    16946.58    183.10 o 
   7  -4   1     1728.72     1732.77     26.63 o 
   8  -4   1     7842.28     7690.77    102.07 o 
   9  -4   1    12934.83    12932.29    166.03 o 
  10  -4   1       14.79       33.12      6.94 o 
  11  -4   1      109.20      122.89      9.25 o 
  12  -4   1     4281.10     4122.40     76.94 o 
  13  -4   1     6153.15     6157.64    127.04 o 
 -12  -3   1     2539.63     2493.57     77.77 o 
 -11  -3   1     2564.37     2523.45     76.25 o 
 -10  -3   1      903.90     1010.75     34.62 o 
  -9  -3   1     9660.95     9512.10    153.05 o 
  -8  -3   1     4674.27     4863.55     77.52 o 
  -7  -3   1     1488.13     1555.31     31.37 o 
  -6  -3   1     2332.35     2260.93     36.08 o 
  -5  -3   1    43127.53    43346.95    479.80 o 
  -4  -3   1     2308.51     2246.44     30.60 o 
  -3  -3   1      520.25      642.20     15.19 o 
  -2  -3   1    50832.98    47929.23    584.55 o 
  -1  -3   1    81434.21    81189.42    906.09 o 
   0  -3   1     2237.90     2276.73     30.25 o 
   1  -3   1       60.40       50.03      2.84 o 
   2  -3   1   107968.75   109971.66   1248.50 o 
   3  -3   1    25922.04    26266.14    451.06 o 
   4  -3   1      215.10      329.81     13.84 o 
   5  -3   1     4619.65     4427.51     51.86 o 
   6  -3   1    29556.57    31160.09    599.75 o 
   7  -3   1     1243.69     1280.29     24.85 o 
   8  -3   1     1650.52     1743.46     28.33 o 
   9  -3   1     8331.63     8306.84    111.01 o 
  10  -3   1     6878.41     7198.05    108.55 o 
  11  -3   1     2787.15     2773.22     55.54 o 
  12  -3   1     1370.50     1601.62     39.98 o 
  13  -3   1     2756.86     2918.24     82.02 o 
 -12  -2   1     5345.03     5100.08    108.82 o 
 -11  -2   1      807.61      769.67     29.55 o 
 -10  -2   1      161.87      160.86     13.98 o 
  -9  -2   1     4970.79     4835.57     78.57 o 
  -8  -2   1     1532.53     1421.96     30.41 o 
  -7  -2   1     9595.99     9391.28    122.55 o 
  -6  -2   1     1624.65     1616.41     27.74 o 
  -5  -2   1     6162.59     5932.53     78.36 o 
  -4  -2   1     1623.24     1888.44     26.19 o 
  -3  -2   1      360.31      372.17      7.68 o 
  -2  -2   1      287.98      257.45      5.93 o 
  -1  -2   1       57.78       87.01      7.07 o 
   0  -2   1     2499.25     2646.46     33.60 o 
   1  -2   1     3729.18     3826.55     41.40 o 
   2  -2   1     7196.50     6987.14     74.14 o 
   3  -2   1      450.52      515.50      8.43 o 
   4  -2   1     4302.18     4214.88     48.51 o 
   5  -2   1     4984.95     4736.96     55.10 o 
   6  -2   1      922.04      941.70     15.92 o 
   7  -2   1      254.04      260.53      8.66 o 
   8  -2   1     1898.51     1988.47     31.23 o 
   9  -2   1     9508.51     9618.07    126.86 o 
  10  -2   1      400.37      436.47     15.49 o 
  11  -2   1     7017.88     7006.46    117.35 o 
  12  -2   1      580.98      614.08     21.65 o 
  13  -2   1     5226.45     5148.62     93.93 o 
 -12  -1   1        2.25       20.77      9.99 o 
 -11  -1   1     1131.98     1351.18     40.89 o 
 -10  -1   1     7290.91     7166.85    138.23 o 
  -9  -1   1     6319.46     6167.32     95.75 o 
  -8  -1   1       46.23       61.97      9.61 o 
  -7  -1   1    16912.24    17243.52    198.24 o 
  -6  -1   1       81.18       98.19      4.91 o 
  -5  -1   1     6750.96     7014.40    155.88 o 
  -4  -1   1     2753.15     2455.14     97.64 o 
  -3  -1   1    75000.88    72622.27    887.75 o 
  -2  -1   1    25196.44    24484.84    370.13 o 
  -1  -1   1      390.99      340.74      5.73 o 
   0  -1   1    91992.28   103383.70   1763.96 o 
   1  -1   1     4137.28     4326.62     46.30 o 
   2  -1   1    16378.80    17054.05    371.15 o 
   3  -1   1    21220.52    22742.94    297.08 o 
   4  -1   1    46612.38    44503.23   1087.14 o 
   5  -1   1    17783.66    18456.68    197.44 o 
   6  -1   1       37.74       68.25      4.07 o 
   7  -1   1    20234.85    19965.13    228.18 o 
   8  -1   1      242.52      272.41     11.30 o 
   9  -1   1     2285.45     2347.84     45.96 o 
  10  -1   1     1085.56     1236.00     35.14 o 
  11  -1   1     4786.09     4804.25     85.82 o 
  12  -1   1      499.49      485.81     23.99 o 
  13  -1   1      221.58      240.47     18.90 o 
 -13   0   1      120.33      130.26     14.53 o 
 -12   0   1      188.69      176.16     15.45 o 
 -11   0   1     2323.15     2349.28     58.86 o 
 -10   0   1       74.36       95.80      8.35 o 
  -9   0   1      584.60      608.96     15.08 o 
  -8   0   1     5278.13     5234.88     67.90 o 
  -7   0   1      208.21      271.61      8.91 o 
  -6   0   1       48.39       85.75      4.57 o 
  -5   0   1       19.06       48.42      4.16 o 
  -4   0   1      216.53      273.16      7.73 o 
  -3   0   1      535.28      579.37      9.64 o 
  -2   0   1       28.77       44.90      5.09 o 
  -1   0   1     4809.11     5200.77     92.76 o 
   0   0   1      518.66      609.77     11.24 o 
   1   0   1     2746.01     2827.60     33.65 o 
   2   0   1        3.66       18.63      2.55 o 
   3   0   1       24.83       27.04      4.71 o 
   4   0   1      354.38      579.80     10.00 o 
   5   0   1       32.76       45.70      4.10 o 
   6   0   1       73.62       72.87      4.47 o 
   7   0   1     2458.87     2466.56     37.89 o 
   8   0   1     5066.93     5171.88     72.68 o 
   9   0   1      384.06      406.07     15.14 o 
  10   0   1       84.25      110.33     10.40 o 
  11   0   1     4700.99     4635.42     98.65 o 
  12   0   1       25.21       33.76      9.41 o 
 -13   1   1       24.49       22.29      9.14 o 
 -12   1   1      426.54      470.56     18.79 o 
 -11   1   1      497.81      464.90     18.18 o 
 -10   1   1      773.12      821.22     21.76 o 
  -9   1   1     2935.23     2806.38     44.94 o 
  -8   1   1     3398.61     3473.65     47.95 o 
  -7   1   1      538.82      542.65     12.52 o 
  -6   1   1     3715.62     3487.30     45.68 o 
  -5   1   1     6435.66     6560.08     78.06 o 
  -4   1   1      632.35      705.11     11.95 o 
  -3   1   1     1368.49     1200.33     16.56 o 
  -2   1   1    49394.25    47432.54    791.86 o 
  -1   1   1       41.28       44.05      2.12 o 
   0   1   1     1137.86     1164.77     13.05 o 
   1   1   1    13764.69    13968.75    224.30 o 
   2   1   1    23672.77    24459.40    256.77 o 
   3   1   1     3411.86     3212.87     40.01 o 
   4   1   1      378.07      310.42      8.25 o 
   5   1   1    20884.88    20936.60    262.95 o 
   6   1   1     2052.55     2037.89     32.79 o 
   7   1   1      936.59      906.51     23.96 o 
   8   1   1      247.07      237.31     11.24 o 
   9   1   1       56.42       75.66      7.61 o 
  10   1   1      404.83      428.43     18.44 o 
  11   1   1     3066.22     3006.11     71.32 o 
  12   1   1      192.61      225.50     18.03 o 
 -13   2   1    16399.49    17118.68    265.63 o 
 -12   2   1     1158.11     1138.56     30.98 o 
 -11   2   1      275.78      382.34     20.95 o 
 -10   2   1     8204.32     9151.23    220.62 o 
  -9   2   1    11457.63    11936.21    154.00 o 
  -8   2   1      128.28      145.18      6.75 o 
  -7   2   1      714.76      695.06     38.70 o 
  -6   2   1    28265.77    28767.85    430.02 o 
  -5   2   1     1160.59     1137.69     17.83 o 
  -4   2   1     3979.62     3810.91     46.44 o 
  -3   2   1     1582.38     1679.80     25.92 o 
  -2   2   1     1338.61     1296.01     19.70 o 
  -1   2   1       53.68       74.44      3.78 o 
   0   2   1       27.07       28.81      2.94 o 
   1   2   1     1344.77     1502.88     18.03 o 
   2   2   1    10927.25    10735.58    115.48 o 
   3   2   1       78.74       86.92      5.61 o 
   4   2   1      321.18      347.74     11.28 o 
   5   2   1    16866.12    17527.21    215.09 o 
   6   2   1     6667.27     6511.62     86.46 o 
   7   2   1      251.68      287.10     11.52 o 
   8   2   1     8826.13     8982.33    199.28 o 
   9   2   1    16394.20    16214.03    248.08 o 
  10   2   1     1368.23     1356.21     35.14 o 
  11   2   1      335.84      392.37     29.67 o 
  12   2   1    14959.29    15395.86    337.62 o 
 -13   3   1     6622.57     6491.53    112.98 o 
 -12   3   1      216.70      219.13     12.97 o 
 -11   3   1     7467.57     7442.14    125.32 o 
 -10   3   1    15842.00    15681.20    200.16 o 
  -9   3   1     8811.77     8766.83    116.24 o 
  -8   3   1     1607.97     1603.13     28.11 o 
  -7   3   1    11427.52    11165.74    131.29 o 
  -6   3   1    84062.85    81497.13   1735.51 o 
  -5   3   1    12651.34    12286.37    140.39 o 
  -4   3   1    10744.91    10722.79    131.90 o 
  -3   3   1    26808.00    24565.76    419.21 o 
  -2   3   1   103769.00   101977.49   1625.93 o 
  -1   3   1      559.35      675.10      8.95 o 
   0   3   1     2053.07     2100.53     28.10 o 
   1   3   1   150708.64   141767.72   2668.47 o 
   2   3   1     5663.57     5189.39     58.10 o 
   3   3   1     7584.21     7757.47     86.03 o 
   4   3   1    27984.96    27655.01    312.61 o 
   5   3   1    56410.41    57987.26    703.66 o 
   6   3   1    13002.61    12873.80    178.22 o 
   7   3   1     4355.43     4304.67     68.59 o 
   8   3   1    19322.83    19073.44    263.24 o 
   9   3   1     5674.70     5625.89     97.40 o 
  10   3   1     9896.10     9804.73    183.80 o 
  11   3   1      679.36      727.79     35.78 o 
  12   3   1     3772.84     3620.13    102.56 o 
 -13   4   1     9100.83     8798.96    171.27 o 
 -12   4   1     2801.57     2835.98     66.49 o 
 -11   4   1     1748.83     1794.99     36.65 o 
 -10   4   1    11161.48    11017.95    144.28 o 
  -9   4   1    15441.93    15169.99    191.84 o 
  -8   4   1     1383.21     1349.68     24.71 o 
  -7   4   1     1832.66     1760.62     28.66 o 
  -6   4   1    19548.95    19134.61    219.28 o 
  -5   4   1    17502.12    17259.07    194.91 o 
  -4   4   1     3025.50     2835.37     38.80 o 
  -3   4   1     7187.06     7334.77     83.30 o 
  -2   4   1     1785.38     1627.30     42.13 o 
  -1   4   1      372.98      471.19      8.31 o 
   0   4   1      278.00      239.59      9.22 o 
   1   4   1    14826.38    15089.07    188.72 o 
   2   4   1     5721.56     5554.51     72.52 o 
   3   4   1      958.77      779.37     12.41 o 
   4   4   1    20882.69    20952.48    225.47 o 
   5   4   1    16190.14    15846.07    182.92 o 
   6   4   1       71.82       58.78      4.46 o 
   7   4   1     5997.94     5845.97     89.36 o 
   8   4   1    22389.04    21060.07    363.36 o 
   9   4   1       10.26       42.39     15.63 o 
  10   4   1       19.06       28.87      9.49 o 
  11   4   1     4635.64     4343.84    116.39 o 
 -13   5   1     1263.71     1576.98    100.26 o 
 -12   5   1     4953.59     5065.76    107.49 o 
 -11   5   1      877.47     1022.82     73.18 o 
 -10   5   1     1913.64     1823.95     40.13 o 
  -9   5   1     2258.71     2390.48     38.61 o 
  -8   5   1       11.77       33.01     14.80 o 
  -7   5   1     5083.59     5511.63     84.28 o 
  -6   5   1     1073.00     1081.03     17.39 o 
  -5   5   1     1325.43     1396.17     32.31 o 
  -4   5   1      608.56      601.49     13.81 o 
  -3   5   1     6414.17     6223.60     98.79 o 
  -2   5   1     6005.71     6289.32    114.12 o 
  -1   5   1       23.62       41.66      2.64 o 
   0   5   1     1886.58     2045.99     51.18 o 
   1   5   1     6897.18     6707.03     95.52 o 
   2   5   1     1131.18     1070.11     21.50 o 
   3   5   1     1948.14     1963.77     28.80 o 
   4   5   1      851.87      888.45     17.16 o 
   5   5   1     7358.74     7687.45    101.99 o 
   6   5   1      107.95      144.17     15.24 o 
   7   5   1     2766.72     2807.52     50.73 o 
   8   5   1      238.77      304.21     22.13 o 
   9   5   1     2689.85     2555.18     62.90 o 
  10   5   1     2076.80     2210.62    108.39 o 
  11   5   1     3071.15     3085.54     76.53 o 
 -12   6   1     2412.31     2385.34     99.83 o 
 -11   6   1      732.14      713.81     28.72 o 
 -10   6   1      121.32      130.47     10.50 o 
  -9   6   1    20264.51    19782.78    271.30 o 
  -8   6   1       11.33       39.55     24.48 o 
  -7   6   1     3227.73     3103.14     52.47 o 
  -6   6   1     6582.63     6513.46     96.68 o 
  -5   6   1     3836.72     3898.07     70.29 o 
  -4   6   1     3907.32     3861.47     66.14 o 
  -3   6   1     6025.64     6074.80     87.79 o 
  -2   6   1    46414.03    48083.95    813.41 o 
  -1   6   1      793.56      810.54     19.29 o 
   0   6   1    33274.94    34193.05    818.68 o 
   1   6   1    12738.47    12597.50    173.36 o 
   2   6   1     2132.46     2230.58     43.43 o 
   3   6   1     6828.68     6765.91    162.44 o 
   4   6   1     5954.91     5764.22    112.67 o 
   5   6   1     7918.71     7802.61    128.63 o 
   6   6   1      775.16      765.28     24.45 o 
   7   6   1    10046.48     9639.96    178.12 o 
   8   6   1        7.29       13.09      8.85 o 
   9   6   1      335.58      340.41     40.99 o 
  10   6   1     2497.78     2380.81     78.86 o 
 -12   7   1      995.35      956.59     35.88 o 
 -11   7   1     2998.75     2929.06     63.23 o 
 -10   7   1      344.62      328.21     16.26 o 
  -9   7   1      262.71      279.48     14.57 o 
  -8   7   1     8282.39     8013.44    133.97 o 
  -7   7   1       22.08       72.81     12.16 o 
  -6   7   1     6666.31     6390.34    107.06 o 
  -5   7   1     4376.62     4173.12    129.13 o 
  -4   7   1     3395.67     3171.00     68.18 o 
  -3   7   1        7.27       24.48     16.23 o 
  -2   7   1    15497.76    15639.65    336.76 o 
  -1   7   1    23518.34    23683.97    349.16 o 
   0   7   1     2297.94     2275.22     47.69 o 
   1   7   1      113.92      123.01      7.32 o 
   2   7   1     9876.98     9610.13    154.30 o 
   3   7   1      881.28      850.98     26.83 o 
   4   7   1     6106.67     5740.63    114.07 o 
   5   7   1     6170.22     6090.35    121.74 o 
   6   7   1     3067.11     2936.50     70.12 o 
   7   7   1      228.12      219.51     18.91 o 
   8   7   1      659.91      728.12     35.41 o 
   9   7   1     5070.78     4835.13    174.97 o 
 -11   8   1     1297.46     1414.42     47.87 o 
 -10   8   1      418.40      397.49     18.72 o 
  -9   8   1       46.60       63.34     10.49 o 
  -8   8   1      398.30      472.64     23.29 o 
  -7   8   1      289.68      389.42     20.30 o 
  -6   8   1       34.84       64.48     13.05 o 
  -5   8   1      686.87      752.11     26.91 o 
  -4   8   1     1012.87      970.25     39.01 o 
  -3   8   1       59.63       63.14     11.95 o 
  -2   8   1     1443.41     1626.02     49.31 o 
  -1   8   1     2989.04     2868.77    116.58 o 
   0   8   1       32.89       59.06     10.97 o 
   1   8   1       17.32       87.67     23.34 o 
   2   8   1     1224.55     1239.95     34.18 o 
   3   8   1       77.88      103.05     11.14 o 
   4   8   1     1412.55     1404.15     40.38 o 
   5   8   1     1076.82     1038.24     34.58 o 
   6   8   1       75.26       67.78     12.46 o 
   7   8   1      318.91      298.51     22.94 o 
   8   8   1     1515.89     1561.27     57.16 o 
   9   8   1        3.10        9.11     17.08 o 
 -11   9   1     1182.59     1185.07     41.61 o 
 -10   9   1      144.08      226.42     26.87 o 
  -9   9   1      257.34      269.59     19.01 o 
  -8   9   1     1981.38     1900.44     55.08 o 
  -7   9   1     8399.31     7700.48    154.00 o 
  -6   9   1       21.95       32.51      7.83 o 
  -5   9   1     2829.29     2632.36     70.25 o 
  -4   9   1     7008.28     6650.67    130.65 o 
  -3   9   1     5468.38     5419.69    197.08 o 
  -2   9   1     2576.23     2375.20    105.06 o 
  -1   9   1     1220.33     1168.56     66.12 o 
   0   9   1     7864.43     7867.22    270.02 o 
   1   9   1     3314.35     3078.61    129.13 o 
   2   9   1     3896.83     3822.91    106.91 o 
   3   9   1      689.96      687.09     30.65 o 
   4   9   1     7869.47     7706.90    176.64 o 
   5   9   1     3302.41     3283.87     90.57 o 
   6   9   1        6.49       22.07      9.23 o 
   7   9   1      467.77      429.24     27.56 o 
   8   9   1      988.67     1025.47     60.96 o 
 -10  10   1    11054.44    10389.44    209.22 o 
  -9  10   1     1395.19     1307.04     46.26 o 
  -8  10   1     4785.71     4542.67    104.05 o 
  -7  10   1     2051.38     1994.00     61.58 o 
  -6  10   1    17371.96    16704.60    305.39 o 
  -5  10   1      478.21      506.17     23.29 o 
  -4  10   1     4786.70     4639.25    123.51 o 
  -3  10   1    13040.18    12394.21    406.41 o 
  -2  10   1     4191.24     4031.33    161.25 o 
  -1  10   1    18129.37    17271.75    546.78 o 
   0  10   1      251.80      266.45     31.88 o 
   1  10   1     8390.56     8023.63    281.39 o 
   2  10   1     3631.11     3481.71    146.26 o 
   3  10   1    13272.74    13054.05    427.95 o 
   4  10   1      695.88      863.48     60.37 o 
   5  10   1     1561.92     1521.31     54.48 o 
   6  10   1    10523.28    10036.56    229.19 o 
  -9  11   1       38.21      122.02     29.03 o 
  -8  11   1     2611.32     2570.26    127.34 o 
  -7  11   1       76.23       85.30     15.04 o 
  -6  11   1       44.19       61.95     12.58 o 
  -5  11   1     1681.30     1937.80     67.84 o 
  -4  11   1     8218.35     8013.78    196.60 o 
  -3  11   1     2850.15     2768.88     85.29 o 
  -2  11   1     4745.92     4752.81    187.60 o 
  -1  11   1     2467.32     2514.13    119.83 o 
   0  11   1     3640.57     3921.20    163.38 o 
   1  11   1     5737.53     5659.98    217.52 o 
   2  11   1      217.48      231.14     33.02 o 
   3  11   1      138.05      129.79     25.05 o 
   4  11   1     1416.80     1473.83     86.63 o 
   5  11   1     1112.60     1069.99     71.79 o 
  -8  12   1        6.66       15.90     10.84 o 
  -7  12   1     3007.86     2726.21     91.39 o 
  -6  12   1     5367.55     5090.05    141.57 o 
  -5  12   1     1825.19     1644.62     63.32 o 
  -4  12   1        1.56        9.11     12.52 o 
  -3  12   1    15813.65    14804.14    339.66 o 
  -2  12   1      211.97      202.67     33.02 o 
  -1  12   1     6605.49     6004.59    232.53 o 
   0  12   1       70.99       97.91     25.05 o 
   1  12   1      481.30      474.92     47.83 o 
   2  12   1     5629.83     5567.56    220.83 o 
   3  12   1     1592.70     1484.26     90.06 o 
  -5  13   1     2074.74     1997.84     75.01 o 
  -4  13   1    11784.85    11138.85    269.35 o 
  -3  13   1     2774.97     2657.77     89.18 o 
  -2  13   1        0.57       36.43     20.49 o 
  -1  13   1     9753.45     9413.07    339.87 o 
   0  13   1     9953.29     9790.68    351.39 o 
   1  13   1       51.06       89.94     26.18 o 
  -2 -13   2     2216.00     2226.43    117.48 o 
  -1 -13   2     2241.09     2219.70    116.35 o 
   0 -13   2        2.50       11.38     13.66 o 
   1 -13   2      693.31      780.28     62.65 o 
   2 -13   2        7.10        7.97     13.66 o 
   3 -13   2     4314.87     4085.47    121.95 o 
   4 -13   2      112.96       94.93     17.66 o 
   5 -13   2     2468.21     2534.80     88.47 o 
   6 -13   2     2343.92     2384.82     85.67 o 
  -4 -12   2     1094.76     1084.79     72.93 o 
  -3 -12   2      183.32      192.42     30.74 o 
  -2 -12   2      252.52      289.22     36.44 o 
  -1 -12   2      897.00      863.62     63.80 o 
   0 -12   2     2718.53     2588.58    123.27 o 
   1 -12   2     3961.43     3816.76    162.27 o 
   2 -12   2     3065.98     2819.02    131.30 o 
   3 -12   2     1629.96     1596.12     62.29 o 
   4 -12   2     2564.69     2476.44     83.37 o 
   5 -12   2      475.97      407.30     29.32 o 
   6 -12   2       60.40       61.74     15.37 o 
   7 -12   2      124.49      136.22     19.61 o 
   8 -12   2     2429.43     2434.89     66.30 o 
  -6 -11   2    16397.86    16401.28    527.66 o 
  -5 -11   2       75.66       80.83     21.63 o 
  -4 -11   2       93.10       95.63     22.77 o 
  -3 -11   2     8841.20     8636.90    301.94 o 
  -2 -11   2      815.88      770.17     56.97 o 
  -1 -11   2     2769.72     2843.67    127.86 o 
   0 -11   2        0.45        3.42     11.38 o 
   1 -11   2     4372.18     4121.38    165.82 o 
   2 -11   2     5194.92     5024.53    193.43 o 
   3 -11   2     4708.53     4717.88    128.11 o 
   4 -11   2     2871.92     2816.95     91.34 o 
   5 -11   2        1.77       17.62     21.06 o 
   6 -11   2     9345.24     9043.77    176.53 o 
   7 -11   2     1660.08     1635.39     42.17 o 
   8 -11   2       55.02       59.46      9.31 o 
   9 -11   2    13184.63    12802.00    212.85 o 
  -7 -10   2       28.98       25.47     10.84 o 
  -6 -10   2     8175.75     8386.98    194.73 o 
  -5 -10   2     6447.88     6845.82    165.51 o 
  -4 -10   2      347.44      370.71     33.02 o 
  -3 -10   2     1119.92     1162.50     68.38 o 
  -2 -10   2    21692.71    21710.56    671.94 o 
  -1 -10   2     1829.46     1858.15     91.25 o 
   0 -10   2     2032.51     2076.57     98.12 o 
   1 -10   2    19362.18    19831.24    461.16 o 
   2 -10   2    14485.50    14813.00    597.55 o 
   3 -10   2     1433.83     1458.19     41.17 o 
   4 -10   2     2411.62     2392.73     50.31 o 
   5 -10   2    17639.82    18434.89    286.13 o 
   6 -10   2      293.53      355.53     21.11 o 
   7 -10   2       19.44       48.26      8.22 o 
   8 -10   2     6383.31     6574.69    117.97 o 
   9 -10   2     2822.45     3192.22    103.95 o 
  10 -10   2        0.19       20.73     20.60 o 
  -8  -9   2     1356.55     1383.50     51.17 o 
  -7  -9   2       87.38       77.25     10.65 o 
  -6  -9   2     4523.80     4243.32     89.54 o 
  -5  -9   2     7954.33     7809.07    131.34 o 
  -4  -9   2       25.10       38.65      8.05 o 
  -3  -9   2       63.87       61.95      6.96 o 
  -2  -9   2     2124.19     2132.99     43.15 o 
  -1  -9   2      443.28      439.53     16.82 o 
   0  -9   2      148.69      161.11     18.22 o 
   1  -9   2      195.82      208.25     15.32 o 
   2  -9   2      271.99      261.21     13.35 o 
   3  -9   2       12.83       19.50      6.29 o 
   4  -9   2     4549.97     4370.52     78.52 o 
   5  -9   2     2043.95     1944.81     35.54 o 
   6  -9   2        1.78       13.96      3.95 o 
   7  -9   2      432.72      467.29     15.01 o 
   8  -9   2    10188.78     9729.21    142.83 o 
   9  -9   2     2137.44     2145.58     42.25 o 
  10  -9   2      147.65      145.26     12.65 o 
  11  -9   2     2811.50     2654.53     70.20 o 
  -9  -8   2     4734.32     4608.95    120.83 o 
  -8  -8   2     1233.87     1182.12     37.24 o 
  -7  -8   2     1300.65     1189.90     36.34 o 
  -6  -8   2     2036.53     2014.87     45.05 o 
  -5  -8   2      632.26      651.35     21.43 o 
  -4  -8   2       50.96       71.98     13.47 o 
  -3  -8   2     5353.56     5233.92     89.18 o 
  -2  -8   2     3444.46     3321.36     59.66 o 
  -1  -8   2       15.12       24.66      4.45 o 
   0  -8   2      416.47      406.85      9.12 o 
   1  -8   2     2017.88     1977.49     34.04 o 
   2  -8   2     2009.30     1894.53     33.86 o 
   3  -8   2      307.75      285.58      9.88 o 
   4  -8   2     2174.08     2105.26     37.18 o 
   5  -8   2        0.18       19.42      3.85 o 
   6  -8   2     4918.18     4772.44     89.88 o 
   7  -8   2     2926.18     2889.60     50.46 o 
   8  -8   2       19.99       37.22      5.73 o 
   9  -8   2     3999.01     3895.33     66.53 o 
  10  -8   2     1350.51     1276.33     33.46 o 
  11  -8   2     3786.11     3676.59     72.74 o 
 -10  -7   2     1158.97     1194.72     48.27 o 
  -9  -7   2     5046.22     5251.81    132.18 o 
  -8  -7   2      167.56      188.07     17.66 o 
  -7  -7   2     9229.94     9876.73    180.88 o 
  -6  -7   2     1030.90     1172.05     30.69 o 
  -5  -7   2    26263.77    26606.20    400.10 o 
  -4  -7   2    13173.62    13765.73    213.00 o 
  -3  -7   2    10903.14    11349.04    176.45 o 
  -2  -7   2    21348.64    22692.97    366.13 o 
  -1  -7   2     2700.53     2879.87     67.49 o 
   0  -7   2    25580.06    27690.58    420.17 o 
   1  -7   2       76.08      102.32      5.79 o 
   2  -7   2    34071.73    35383.32    533.81 o 
   3  -7   2     4681.58     4789.06     65.36 o 
   4  -7   2    22264.42    23118.61    310.36 o 
   5  -7   2     8186.55     9048.33    132.80 o 
   6  -7   2     6257.72     7500.09    185.36 o 
   7  -7   2    15698.95    17415.82    268.06 o 
   8  -7   2      893.57     1000.19     26.99 o 
   9  -7   2    13232.85    13603.45    215.91 o 
  10  -7   2       27.86       67.97      8.88 o 
  11  -7   2     2964.08     3165.41     91.75 o 
  12  -7   2     1134.14     1124.88     36.51 o 
 -10  -6   2      160.46      160.41     18.46 o 
  -9  -6   2     1471.57     1369.52     50.16 o 
  -8  -6   2      141.96      164.30     12.92 o 
  -7  -6   2     4585.44     4625.72     83.62 o 
  -6  -6   2      135.05      142.71     10.03 o 
  -5  -6   2      799.19      812.37     22.55 o 
  -4  -6   2     3358.25     3258.45     59.00 o 
  -3  -6   2     3371.65     3299.28     52.40 o 
  -2  -6   2        2.33       26.42     13.66 o 
  -1  -6   2      952.45      936.37     22.27 o 
   0  -6   2      543.51      528.36     10.79 o 
   1  -6   2       11.92       25.55      6.57 o 
   2  -6   2      913.46      846.73     17.52 o 
   3  -6   2      599.64      643.85     13.62 o 
   4  -6   2      672.49      664.88     10.75 o 
   5  -6   2    16481.09    16153.40    174.11 o 
   6  -6   2        3.86       23.88      5.51 o 
   7  -6   2      707.67      695.80     15.94 o 
   8  -6   2      208.71      198.73     11.47 o 
   9  -6   2     4519.58     4549.73     82.42 o 
  10  -6   2      484.53      470.14     20.43 o 
  11  -6   2     1871.14     1792.98     48.10 o 
  12  -6   2     7156.35     7138.58    143.14 o 
 -11  -5   2     2536.81     2377.95     75.02 o 
 -10  -5   2     1024.95     1008.80     41.88 o 
  -9  -5   2      427.45      432.36     29.61 o 
  -8  -5   2     7060.34     6643.32    154.39 o 
  -7  -5   2     3834.87     3670.96     72.29 o 
  -6  -5   2     1551.89     1531.82     29.91 o 
  -5  -5   2     9680.70     9628.63    114.88 o 
  -4  -5   2     8509.45     8435.89    100.51 o 
  -3  -5   2     2386.62     2373.41     31.84 o 
  -2  -5   2    13163.00    13401.69    153.78 o 
  -1  -5   2      856.95      944.58     14.61 o 
   0  -5   2     5264.63     4917.60     63.10 o 
   1  -5   2     1634.80     1449.66     23.18 o 
   2  -5   2        7.59       18.46      2.05 o 
   3  -5   2      648.43      639.45     17.42 o 
   4  -5   2      929.83      965.89     14.61 o 
   5  -5   2    14945.48    14502.98    156.78 o 
   6  -5   2     9489.16     9556.22    106.75 o 
   7  -5   2      222.01      220.51      7.65 o 
   8  -5   2     2810.79     2760.20     43.36 o 
   9  -5   2     7916.01     7842.84    105.81 o 
  10  -5   2     2685.46     2745.58     56.02 o 
  11  -5   2      352.47      393.65     18.96 o 
  12  -5   2     3344.46     3200.38     74.46 o 
 -12  -4   2     1487.92     1482.90     56.26 o 
 -11  -4   2      222.79      230.89     29.03 o 
 -10  -4   2      334.25      341.33     25.05 o 
  -9  -4   2      870.46      849.84     35.42 o 
  -8  -4   2    11787.55    12114.10    193.27 o 
  -7  -4   2        8.91       23.24      8.22 o 
  -6  -4   2       64.68      108.60      6.35 o 
  -5  -4   2    54146.07    60109.75    673.82 o 
  -4  -4   2    13206.65    14103.92    162.44 o 
  -3  -4   2       36.33       83.97      3.96 o 
  -2  -4   2    52723.80    56944.37   1619.55 o 
  -1  -4   2    14209.33    13945.26    166.35 o 
   0  -4   2     9436.74    10550.87    140.54 o 
   1  -4   2     9193.26    10093.84    115.75 o 
   2  -4   2    21126.42    20788.25    219.45 o 
   3  -4   2    45085.27    48563.60    895.36 o 
   4  -4   2       65.20       71.53      3.70 o 
   5  -4   2    10781.18    11676.73    127.29 o 
   6  -4   2    46471.15    51121.29   1246.73 o 
   7  -4   2      113.78      149.11      6.35 o 
   8  -4   2       45.13       66.89      5.21 o 
   9  -4   2     9413.81    10220.61    146.29 o 
  10  -4   2      294.01      390.07     16.21 o 
  11  -4   2      667.80      636.08     21.07 o 
  12  -4   2       12.13       37.51      7.40 o 
  13  -4   2      476.75      570.96     39.10 o 
 -12  -3   2     2421.65     2253.66     72.17 o 
 -11  -3   2        8.09       34.33     10.37 o 
 -10  -3   2      540.74      486.01     22.09 o 
  -9  -3   2    16867.36    16411.10    251.15 o 
  -8  -3   2      235.32      229.03     10.97 o 
  -7  -3   2      420.53      428.27     12.87 o 
  -6  -3   2    24816.06    24195.51    296.43 o 
  -5  -3   2     2797.07     2710.30     37.04 o 
  -4  -3   2     3633.19     3731.38     51.06 o 
  -3  -3   2       52.87       31.75      2.82 o 
  -2  -3   2    32223.91    31081.85    633.39 o 
  -1  -3   2     7775.54     7996.74     91.95 o 
   0  -3   2     8991.02     9125.58    104.10 o 
   1  -3   2    28462.87    28094.86    687.76 o 
   2  -3   2     2982.65     2805.28     31.99 o 
   3  -3   2    20514.64    19879.74    207.47 o 
   4  -3   2     3490.41     3411.81     43.30 o 
   5  -3   2     3370.94     3228.38     39.53 o 
   6  -3   2    38571.86    38714.23    414.49 o 
   7  -3   2     6142.39     5884.79     73.76 o 
   8  -3   2      923.37      921.75     18.50 o 
   9  -3   2     9851.56     9801.51    129.20 o 
  10  -3   2     8048.94     7934.90    151.19 o 
  11  -3   2      769.41      798.06     24.50 o 
  12  -3   2        9.44        7.77      5.63 o 
  13  -3   2     9258.33     9362.54    196.61 o 
 -12  -2   2       62.52       68.63     16.98 o 
 -11  -2   2       94.94       86.50     11.22 o 
 -10  -2   2     5345.34     5295.09    107.42 o 
  -9  -2   2        1.30       22.86      9.10 o 
  -8  -2   2     6551.14     6293.08     87.58 o 
  -7  -2   2      552.13      605.83     15.42 o 
  -6  -2   2      616.96      631.66     15.00 o 
  -5  -2   2    13177.94    13180.07    224.47 o 
  -4  -2   2     4691.92     4639.34     56.62 o 
  -3  -2   2     4746.81     4638.30     64.35 o 
  -2  -2   2    14282.79    14524.35    175.59 o 
  -1  -2   2    11311.04    11294.71    128.59 o 
   0  -2   2     7994.22     8072.95     91.94 o 
   1  -2   2     8664.01     9443.57    101.54 o 
   2  -2   2    25045.30    25239.61    264.14 o 
   3  -2   2     1181.10     1317.13     18.74 o 
   4  -2   2     2503.41     2368.28     31.63 o 
   5  -2   2    17708.75    16903.39    181.24 o 
   6  -2   2      135.24      140.87      5.90 o 
   7  -2   2      151.30      176.61      7.72 o 
   8  -2   2     3689.72     3642.73     50.27 o 
   9  -2   2     1733.96     1727.02     31.55 o 
  10  -2   2     7038.49     6967.57    106.04 o 
  11  -2   2       88.38      115.30      9.95 o 
  12  -2   2      176.57      171.74     11.91 o 
  13  -2   2     6438.11     6424.11    133.50 o 
 -12  -1   2      442.64      536.14     25.11 o 
 -11  -1   2     3810.90     4191.05     91.06 o 
 -10  -1   2    14182.33    15785.80    279.42 o 
  -9  -1   2        7.17       17.14      4.33 o 
  -8  -1   2      215.02      357.46     14.47 o 
  -7  -1   2     9965.82    10925.57    129.16 o 
  -6  -1   2    12307.04    12587.71    146.14 o 
  -5  -1   2      457.11      874.71     34.22 o 
  -4  -1   2       57.64      199.05     12.47 o 
  -3  -1   2    38219.11    39479.13   1458.80 o 
  -2  -1   2     1518.56     1761.01     28.91 o 
  -1  -1   2    10296.20    11006.25    147.61 o 
   0  -1   2      909.75     1027.69     18.36 o 
   1  -1   2    12936.10    13383.25    201.07 o 
   2  -1   2     3762.55     3443.85     36.49 o 
   3  -1   2    30190.88    34076.90    448.74 o 
   4  -1   2     1256.24     1276.99     19.14 o 
   5  -1   2     3659.41     3824.39     45.73 o 
   6  -1   2     6314.53     7310.47    114.20 o 
   7  -1   2    13471.80    14160.12    164.60 o 
   8  -1   2     1162.37     1193.67     23.60 o 
   9  -1   2       20.58       46.56      8.23 o 
  10  -1   2    14927.76    16306.47    224.08 o 
  11  -1   2     4340.80     4440.08     95.48 o 
  12  -1   2      668.93      747.25     30.12 o 
 -13   0   2      862.83      795.47     32.13 o 
 -12   0   2      565.95      639.04     27.37 o 
 -11   0   2    14186.37    13939.16    216.75 o 
 -10   0   2      448.55      416.79     16.17 o 
  -9   0   2      883.14      875.98     20.08 o 
  -8   0   2    21082.50    20660.38    237.12 o 
  -7   0   2    18266.95    17878.39    205.09 o 
  -6   0   2      598.57      574.29     12.14 o 
  -5   0   2    11074.43    11772.36    135.45 o 
  -4   0   2    55420.29    51400.29   1110.15 o 
  -3   0   2    42914.75    42262.95   1063.01 o 
  -2   0   2    14289.13    14197.40    207.73 o 
  -1   0   2    39876.76    38699.27    471.64 o 
   1   0   2     4647.25     4497.50     50.09 o 
   2   0   2    11320.02    10898.12    115.64 o 
   3   0   2   109976.55   101881.10   1754.50 o 
   4   0   2     5460.15     4767.02     65.25 o 
   5   0   2    14242.45    14332.08    199.24 o 
   6   0   2      104.95      116.73      5.60 o 
   7   0   2    21533.30    21231.63    265.20 o 
   8   0   2    10452.21    10016.62    144.50 o 
   9   0   2     2636.50     2518.11     47.35 o 
  10   0   2     7169.77     7018.95    118.93 o 
  11   0   2     3935.50     3719.19     83.26 o 
  12   0   2     1339.28     1374.33     43.53 o 
 -13   1   2     4943.52     4897.77     90.50 o 
 -12   1   2      439.05      480.14     18.79 o 
 -11   1   2    14796.19    14392.94    223.15 o 
 -10   1   2       14.53       27.77      4.79 o 
  -9   1   2      912.91      939.82     20.79 o 
  -8   1   2     5957.44     5736.29     73.13 o 
  -7   1   2     5200.01     4930.21     62.72 o 
  -6   1   2       25.03       27.05      3.90 o 
  -5   1   2       86.69      130.86      4.80 o 
  -4   1   2    11500.96    11229.21    127.72 o 
  -3   1   2      142.00      123.17      4.82 o 
  -2   1   2     1416.70     1440.53     24.21 o 
  -1   1   2      426.88      344.45      7.52 o 
   0   1   2     1558.77     1390.34     18.52 o 
   1   1   2      625.83      587.00      7.16 o 
   2   1   2     1709.82     1613.36     21.84 o 
   3   1   2    16189.87    16201.57    185.95 o 
   4   1   2       10.44       34.68      5.50 o 
   5   1   2     3349.56     3183.40     42.51 o 
   6   1   2     2888.44     2776.06     43.04 o 
   7   1   2    13777.81    13575.40    188.81 o 
   8   1   2       61.62       70.35      7.22 o 
   9   1   2     2409.02     2336.51     48.88 o 
  10   1   2     6030.06     5836.81    102.35 o 
  11   1   2     4477.41     4310.39     82.05 o 
  12   1   2     6633.97     6527.25    133.37 o 
 -13   2   2     7054.23     7288.20    141.36 o 
 -12   2   2      130.83      186.04     11.99 o 
 -11   2   2     2970.06     2983.83     58.43 o 
 -10   2   2     2501.07     2613.09     43.65 o 
  -9   2   2     8155.90     8859.46    137.34 o 
  -8   2   2     2806.71     3243.35     56.20 o 
  -7   2   2       29.70       73.66      5.25 o 
  -6   2   2    38211.81    40454.93    451.26 o 
  -5   2   2        2.89       32.31      3.36 o 
  -4   2   2     4806.18     4638.13     55.35 o 
  -3   2   2     2409.17     2197.90     32.55 o 
  -2   2   2    71895.06    75598.61   1081.83 o 
  -1   2   2     8211.11     8153.37    122.33 o 
   0   2   2    10645.75    11232.97    127.63 o 
   1   2   2    68696.89    69979.25    910.53 o 
   2   2   2      507.46      527.00     11.28 o 
   3   2   2     1915.22     2065.85     37.11 o 
   4   2   2       36.04       50.71      3.92 o 
   5   2   2    38460.05    40396.86    491.18 o 
   6   2   2      675.80      678.10     17.30 o 
   7   2   2     6050.91     6310.48     94.90 o 
   8   2   2    10138.07    10682.26    167.28 o 
   9   2   2     1841.01     2072.84     50.87 o 
  10   2   2     2076.50     2251.41     49.60 o 
  11   2   2      177.67      211.52     14.56 o 
  12   2   2     3393.31     4007.70    110.60 o 
 -13   3   2     2093.94     2072.11     46.91 o 
 -12   3   2      382.94      347.95     15.51 o 
 -11   3   2      153.42      144.08      9.34 o 
 -10   3   2     1005.47     1005.49     22.38 o 
  -9   3   2     1347.43     1325.58     25.56 o 
  -8   3   2     1241.55     1199.03     22.68 o 
  -7   3   2     5463.59     5225.34     70.73 o 
  -6   3   2     1019.06     1090.61     19.08 o 
  -5   3   2     3700.08     3554.23     47.90 o 
  -4   3   2      622.03      661.59     11.73 o 
  -3   3   2    19142.02    21365.50    299.28 o 
  -2   3   2     8989.43     9114.71    111.22 o 
  -1   3   2     5145.86     4859.01     56.29 o 
   0   3   2     5154.20     4534.80     46.94 o 
   1   3   2    16486.21    18483.83    186.23 o 
   2   3   2    10009.86    10738.57    110.10 o 
   3   3   2      324.39      306.52      6.96 o 
   4   3   2     7387.21     7284.00     82.41 o 
   5   3   2      223.48      208.05     12.27 o 
   6   3   2     5068.27     4776.18     67.00 o 
   7   3   2     1890.37     1813.90     31.98 o 
   8   3   2     2459.91     2443.38     45.58 o 
   9   3   2     1712.68     1648.01     38.73 o 
  10   3   2      363.76      338.54     19.26 o 
  11   3   2     2529.63     2481.48     64.25 o 
 -13   4   2     2057.71     2042.20     55.84 o 
 -12   4   2       78.95       81.11      9.58 o 
 -11   4   2     1624.60     1519.19     32.11 o 
 -10   4   2       23.57       42.98      5.18 o 
  -9   4   2     1917.06     1841.37     31.68 o 
  -8   4   2     2058.22     2012.33     32.69 o 
  -7   4   2      295.43      317.88      8.81 o 
  -6   4   2     7656.74     7531.49     97.25 o 
  -5   4   2     5154.97     5163.65     67.82 o 
  -4   4   2     8543.77     8437.01    105.52 o 
  -3   4   2      581.21      668.67     27.58 o 
  -2   4   2      587.20      688.55     14.61 o 
  -1   4   2     7163.77     6640.73     76.09 o 
   0   4   2       55.10       50.82      3.65 o 
   1   4   2     1214.43     1179.70     15.94 o 
   2   4   2    11971.30    12055.80    130.48 o 
   3   4   2     7638.08     7776.38     86.93 o 
   4   4   2     2253.07     2183.24     28.69 o 
   5   4   2     1449.37     1411.58     22.82 o 
   6   4   2     3127.81     3086.78     43.43 o 
   7   4   2      399.67      392.70     14.05 o 
   8   4   2      769.17      765.70     27.31 o 
   9   4   2     3092.63     2945.95     68.92 o 
  10   4   2        7.83       27.14      8.31 o 
  11   4   2     1734.49     1618.75     49.44 o 
 -13   5   2       42.47       60.37     14.23 o 
 -12   5   2    16703.57    16891.91    381.86 o 
 -11   5   2     4980.71     5039.08    108.19 o 
 -10   5   2      111.77      151.80     17.26 o 
  -9   5   2    12019.15    12476.83    173.56 o 
  -8   5   2     5717.65     6960.75    120.04 o 
  -7   5   2      325.08      435.16     12.56 o 
  -6   5   2     1387.04     1431.48     25.34 o 
  -5   5   2    19688.60    20993.81    255.06 o 
  -4   5   2      277.13      290.34     16.55 o 
  -3   5   2       88.96      183.31     11.39 o 
  -2   5   2     5983.20     6372.70     87.60 o 
  -1   5   2      834.01      893.96     21.07 o 
   0   5   2      128.36      184.74      9.19 o 
   1   5   2     2202.79     2294.53     30.33 o 
   2   5   2      189.42      196.66     10.17 o 
   3   5   2    20420.19    21950.11    249.96 o 
   4   5   2     2961.60     3024.46     43.94 o 
   5   5   2     1138.89     1120.80     28.39 o 
   6   5   2    18514.53    18485.24    283.89 o 
   7   5   2     8132.70     8551.23    142.51 o 
   8   5   2      197.08      228.21     19.71 o 
   9   5   2     3132.18     3198.11     91.95 o 
  10   5   2    14227.37    15089.73    332.72 o 
 -12   6   2     7178.67     6801.35    172.59 o 
 -11   6   2      545.62      596.74     22.76 o 
 -10   6   2     2860.09     2843.87     61.62 o 
  -9   6   2     4782.70     4673.75    104.38 o 
  -8   6   2    16909.42    16404.92    254.64 o 
  -7   6   2      160.84      159.76     12.13 o 
  -6   6   2     1209.93     1128.07     27.18 o 
  -5   6   2    47538.97    47812.44    628.04 o 
  -4   6   2    24477.13    24836.93    342.24 o 
  -3   6   2      782.58      858.81     29.28 o 
  -2   6   2    13219.52    12918.93    173.62 o 
  -1   6   2   103339.18    94772.41   1202.28 o 
   0   6   2     2134.99     2127.81     28.91 o 
   1   6   2      116.56      118.16      6.92 o 
   2   6   2    52153.01    52681.54    788.94 o 
   3   6   2    17645.33    17580.22    266.48 o 
   4   6   2       96.25      114.84      8.59 o 
   5   6   2     3305.66     3299.35     63.34 o 
   6   6   2    16041.87    15567.85    243.62 o 
   7   6   2      449.59      434.12     20.77 o 
   8   6   2     1228.30     1144.25     45.49 o 
   9   6   2     2978.93     2803.18     85.38 o 
  10   6   2     2744.21     2532.42     82.11 o 
 -12   7   2     6305.91     6274.07    133.71 o 
 -11   7   2     6604.54     6455.00    143.44 o 
 -10   7   2       39.86       61.53      8.42 o 
  -9   7   2     1411.20     1362.04     43.56 o 
  -8   7   2    12950.07    12557.41    233.90 o 
  -7   7   2     2840.80     2667.03     64.12 o 
  -6   7   2       20.45       27.38     10.48 o 
  -5   7   2      470.77      444.37     18.80 o 
  -4   7   2    15986.93    15789.37    279.56 o 
  -3   7   2      914.44      953.22     34.89 o 
  -2   7   2    16040.02    16109.30    401.23 o 
  -1   7   2     5048.66     5009.45     72.32 o 
   0   7   2     4391.46     4331.09     59.09 o 
   1   7   2     2348.46     2324.07     38.81 o 
   2   7   2     3664.85     3716.58     67.57 o 
   3   7   2     2260.83     2225.24     61.13 o 
   4   7   2     1894.41     1791.51     46.69 o 
   5   7   2    13318.15    13096.84    240.39 o 
   6   7   2     3782.48     3777.73     73.75 o 
   7   7   2      585.14      554.56     24.26 o 
   8   7   2      518.37      442.31     22.79 o 
   9   7   2    10855.99    10289.51    237.99 o 
 -11   8   2     2765.02     2908.24     82.14 o 
 -10   8   2      184.80      190.14     28.46 o 
  -9   8   2     2736.87     2530.09     66.94 o 
  -8   8   2     1314.55     1209.53     40.05 o 
  -7   8   2        2.82       13.17      5.84 o 
  -6   8   2     3999.61     4128.53     99.47 o 
  -5   8   2     5551.72     5459.24    110.17 o 
  -4   8   2     1502.44     1441.06     39.07 o 
  -2   8   2     5850.41     6034.05    142.86 o 
  -1   8   2     1914.58     1967.45     89.01 o 
   0   8   2     1531.37     1619.48     39.30 o 
   2   8   2     4840.61     4973.87    121.45 o 
   3   8   2     7154.04     7244.92    142.94 o 
   4   8   2      163.93      151.84     12.55 o 
   5   8   2      345.70      390.91     29.72 o 
   6   8   2      328.80      388.31     37.58 o 
   7   8   2     1356.61     1377.38     51.87 o 
   8   8   2     4313.36     4290.78    115.70 o 
 -11   9   2     5455.36     5352.67    123.85 o 
 -10   9   2     2561.88     2373.62     67.91 o 
  -9   9   2        0.60        9.97      6.96 o 
  -8   9   2    12138.96    11798.28    225.64 o 
  -7   9   2      462.39      490.24     28.04 o 
  -6   9   2     6771.52     6521.59    149.56 o 
  -5   9   2     3146.86     3008.66     98.73 o 
  -4   9   2    18296.12    18008.10    320.64 o 
  -3   9   2     6175.14     5877.38    212.12 o 
  -2   9   2     9653.74     9471.61    316.60 o 
  -1   9   2    16875.23    16587.64    522.35 o 
   0   9   2      183.26      159.41     25.05 o 
   1   9   2    20136.17    19984.81    622.82 o 
   2   9   2     1008.52      929.95     59.26 o 
   3   9   2     3249.52     3232.76     86.12 o 
   4   9   2     3859.20     3790.75    100.05 o 
   5   9   2     8037.42     7825.73    182.29 o 
   6   9   2     1551.70     1514.24     55.19 o 
   7   9   2     1145.57     1176.91     48.84 o 
 -10  10   2     5585.58     5319.90    131.48 o 
  -9  10   2      124.63      151.03     26.74 o 
  -8  10   2      527.19      573.40     28.17 o 
  -7  10   2      330.09      325.98     22.08 o 
  -6  10   2     1124.65     1094.16     37.79 o 
  -5  10   2       14.54       21.68      8.42 o 
  -4  10   2      808.21      821.00     37.46 o 
  -3  10   2     2302.47     2228.76    106.13 o 
  -2  10   2       25.98       22.77     13.66 o 
  -1  10   2     2316.39     2268.75    108.42 o 
   0  10   2      143.27      165.09     26.19 o 
   1  10   2       56.64       81.97     20.49 o 
   2  10   2      549.37      468.14     43.28 o 
   3  10   2     1709.84     1733.26     92.36 o 
   4  10   2      462.44      505.66     45.56 o 
   5  10   2      145.90      168.50     28.46 o 
   6  10   2     5082.78     5107.54    133.01 o 
  -9  11   2      273.70      270.70     21.72 o 
  -8  11   2       56.75       65.03     11.79 o 
  -7  11   2      262.86      273.59     23.79 o 
  -6  11   2       58.93       74.29     13.61 o 
  -5  11   2      140.49      165.30     18.31 o 
  -4  11   2       19.70       36.23     14.23 o 
  -3  11   2      456.75      424.81     42.14 o 
  -2  11   2        0.45       13.66     12.52 o 
  -1  11   2      629.39      562.71     48.98 o 
   0  11   2       44.32       60.34     19.35 o 
   1  11   2       81.67       76.28     21.63 o 
   2  11   2       14.92       33.01     15.94 o 
   3  11   2       62.16      102.46     23.91 o 
   4  11   2       25.28       48.95     19.35 o 
   5  11   2      142.17      175.33     30.74 o 
  -7  12   2     3674.50     3398.91    106.62 o 
  -6  12   2     1898.17     1871.56     70.14 o 
  -5  12   2      177.55      171.27     20.08 o 
  -4  12   2     5379.80     5002.83    137.42 o 
  -3  12   2     4163.20     3839.13    111.77 o 
  -2  12   2      242.25      261.89     37.58 o 
  -1  12   2     7739.65     7398.80    275.18 o 
   0  12   2     2361.48     2294.27    118.65 o 
   1  12   2      425.83      466.92     47.83 o 
   2  12   2     2576.33     2337.91    119.80 o 
   3  12   2     4119.92     4117.47    178.23 o 
  -5  13   2    12251.29    11753.70    283.11 o 
  -4  13   2       50.13      119.54     29.60 o 
  -3  13   2     4812.09     4570.12    131.50 o 
  -2  13   2     1289.28     1234.27     84.34 o 
  -1  13   2     2906.77     3020.98    147.23 o 
   0  13   2     7299.80     7249.32    278.38 o 
  -2 -13   3      750.87      779.16     62.65 o 
  -1 -13   3      601.40      675.42     58.09 o 
   0 -13   3     6677.35     6447.57    246.22 o 
   1 -13   3      271.59      352.98     40.99 o 
   2 -13   3      780.41      813.40     43.48 o 
   3 -13   3     1420.08     1472.20     87.77 o 
   4 -13   3     6208.72     6182.06    167.41 o 
   5 -13   3      265.62      306.61     28.04 o 
   6 -13   3       78.76      123.77     13.97 o 
  -4 -12   3      765.26      697.16     55.82 o 
  -3 -12   3      232.54      174.21     29.60 o 
  -2 -12   3      106.93       91.08     22.77 o 
  -1 -12   3     1941.29     1793.96     96.94 o 
   0 -12   3       51.74       70.58     20.49 o 
   1 -12   3        8.02        9.11     12.52 o 
   2 -12   3      236.63      255.06     34.16 o 
   3 -12   3      380.79      382.89     20.91 o 
   4 -12   3       47.76       58.03      9.67 o 
   5 -12   3       79.23       95.89     12.01 o 
   6 -12   3      847.03      824.59     32.64 o 
   7 -12   3     2377.48     2378.32     76.03 o 
   8 -12   3      122.80      103.95     16.00 o 
  -6 -11   3     2645.98     2556.23    150.61 o 
  -5 -11   3     6515.61     6681.53    167.89 o 
  -4 -11   3     2953.87     2940.93    104.45 o 
  -3 -11   3     2468.26     2375.56     74.08 o 
  -2 -11   3    22021.31    22299.30    559.41 o 
  -1 -11   3        3.16      113.84     19.35 o 
   0 -11   3      592.43      583.65     30.10 o 
   1 -11   3     6885.81     6780.48    166.27 o 
   2 -11   3    10659.42    10598.26    282.56 o 
   3 -11   3      108.11      100.74     16.23 o 
   4 -11   3       79.95       88.56     10.72 o 
   5 -11   3    16509.18    16482.77    300.73 o 
   6 -11   3     4729.05     4511.73    100.25 o 
   7 -11   3     1655.59     1597.22     41.69 o 
   8 -11   3     1245.07     1145.62     39.67 o 
   9 -11   3     4732.00     4616.59    105.71 o 
  -7 -10   3     1046.55     1066.62     61.53 o 
  -6 -10   3      721.18      714.50     27.94 o 
  -5 -10   3    15215.63    15965.98    281.95 o 
  -3 -10   3     2324.54     2697.44     61.36 o 
  -2 -10   3     2171.33     2386.21    113.53 o 
  -1 -10   3     6919.11     6945.01    334.92 o 
   0 -10   3     3692.73     3741.71     99.41 o 
   1 -10   3     3242.15     3424.53    101.11 o 
   2 -10   3     2831.11     3036.95     84.23 o 
   3 -10   3      134.83      137.76     21.63 o 
   4 -10   3     5199.10     5474.68     77.58 o 
   5 -10   3     5086.96     4996.67     78.45 o 
   6 -10   3     2869.99     2940.21     51.76 o 
   7 -10   3     3242.33     3116.15     55.28 o 
   8 -10   3    15579.61    16212.93    228.74 o 
   9 -10   3      569.21      640.08     25.65 o 
  10 -10   3      134.65      230.67     19.16 o 
  -8  -9   3      425.17      397.90     26.09 o 
  -7  -9   3     3630.91     3426.28     77.48 o 
  -6  -9   3     4899.16     4741.01     97.99 o 
  -5  -9   3     1252.19     1242.38     32.55 o 
  -4  -9   3     2972.45     2834.87     56.55 o 
  -3  -9   3     2712.57     2731.85     54.00 o 
  -2  -9   3        6.48       17.72      5.56 o 
  -1  -9   3     1666.11     1605.05     39.05 o 
   0  -9   3     3137.46     3128.69     84.09 o 
   1  -9   3     3784.51     3843.87     98.77 o 
   2  -9   3     2424.80     2331.96     40.22 o 
   3  -9   3     5225.39     4988.88     70.70 o 
   4  -9   3     2510.60     2406.52     40.76 o 
   5  -9   3      603.88      571.59     16.66 o 
   6  -9   3     6347.08     5997.04     92.62 o 
   7  -9   3     1641.67     1607.27     33.78 o 
   8  -9   3       19.91       33.03      6.15 o 
   9  -9   3     3570.38     3413.78     67.54 o 
  10  -9   3      786.37      794.31     25.53 o 
  11  -9   3     6901.26     6862.81    121.97 o 
  -9  -8   3     9903.24     9680.65    222.33 o 
  -8  -8   3     6829.14     6669.16    159.49 o 
  -7  -8   3     1694.29     1610.03     46.49 o 
  -6  -8   3     1125.80     1148.33     31.18 o 
  -5  -8   3    17692.08    17439.46    269.84 o 
  -4  -8   3        0.15       14.36      6.41 o 
  -3  -8   3     1815.30     1805.41     38.67 o 
  -2  -8   3    25388.20    25291.60    377.18 o 
  -1  -8   3    11109.55    10828.06    168.04 o 
   0  -8   3     8603.45     8871.78    125.53 o 
   1  -8   3     1892.60     1832.48     26.66 o 
   2  -8   3     5316.35     5166.89     92.50 o 
   3  -8   3     8566.93     8256.44    120.75 o 
   4  -8   3    24302.15    23652.55    323.22 o 
   5  -8   3      356.67      338.79     12.52 o 
   6  -8   3       24.07       47.68     11.83 o 
   7  -8   3    21331.53    20952.49    287.88 o 
   8  -8   3     6156.66     5944.96     93.29 o 
   9  -8   3      404.34      348.92     17.77 o 
  10  -8   3     3069.47     3063.23     70.77 o 
  11  -8   3    10562.27    10165.92    194.10 o 
 -10  -7   3      266.17      245.87     21.56 o 
  -9  -7   3      115.33      104.06     14.75 o 
  -8  -7   3     6253.96     6157.96    147.72 o 
  -7  -7   3     5326.26     5339.38    106.14 o 
  -6  -7   3     1893.79     1869.83     55.16 o 
  -5  -7   3     8583.89     8607.34    140.00 o 
  -4  -7   3     2727.43     3008.28     56.68 o 
  -3  -7   3    11406.15    11514.43    179.49 o 
  -2  -7   3     4835.56     4847.41     72.90 o 
  -1  -7   3    22363.50    22609.25    256.55 o 
   0  -7   3    27032.38    27825.70    314.11 o 
   1  -7   3     2118.19     2106.54     29.59 o 
   2  -7   3    31786.96    31874.36    359.17 o 
   3  -7   3     8945.24     9426.14    119.42 o 
   4  -7   3     6553.08     6515.06     83.03 o 
   5  -7   3     4659.75     4954.43    132.22 o 
   6  -7   3     7151.67     7302.93    120.04 o 
   7  -7   3      963.11      954.67     35.31 o 
   8  -7   3     1065.51     1107.97     29.04 o 
   9  -7   3     8560.75     8625.89    164.94 o 
  10  -7   3      850.04      951.33     48.99 o 
  11  -7   3       47.39       51.40      9.16 o 
  12  -7   3        7.68       18.39      7.11 o 
 -10  -6   3      883.72      822.11     38.21 o 
  -9  -6   3     1374.76     1359.97     50.16 o 
  -8  -6   3      924.31      896.64     29.37 o 
  -7  -6   3     5406.05     5317.34    105.29 o 
  -6  -6   3      117.43      112.78      8.94 o 
  -5  -6   3       63.28       91.15      7.70 o 
  -4  -6   3     7675.60     7341.99     97.40 o 
  -3  -6   3     1367.94     1359.94     21.09 o 
  -2  -6   3     2356.41     2334.36     29.77 o 
  -1  -6   3     1084.67     1138.56     20.86 o 
   0  -6   3     4485.68     4282.65     56.90 o 
   1  -6   3     2508.44     2384.92     32.08 o 
   2  -6   3     3714.80     3700.38     44.07 o 
   3  -6   3      812.76      810.74     14.56 o 
   4  -6   3        2.22       14.74      3.97 o 
   5  -6   3     6462.57     6260.96     72.01 o 
   6  -6   3     2550.44     2559.37     34.25 o 
   7  -6   3       48.95       67.73      8.06 o 
   8  -6   3     7901.99     7761.56    112.01 o 
   9  -6   3     2502.81     2256.80     60.22 o 
  10  -6   3      565.29      533.71     22.13 o 
  11  -6   3      276.77      278.35     16.57 o 
  12  -6   3      788.45      772.00     29.14 o 
 -11  -5   3     6242.18     6106.89    152.17 o 
 -10  -5   3        0.14        6.07      7.11 o 
  -9  -5   3      997.13      998.98     39.73 o 
  -8  -5   3     4730.00     4801.42    118.09 o 
  -7  -5   3       66.08       97.48      9.79 o 
  -6  -5   3     6610.33     6530.88     96.49 o 
  -5  -5   3      208.13      220.27      8.01 o 
  -4  -5   3      361.36      403.23     10.66 o 
  -3  -5   3      848.51      877.73     15.19 o 
  -2  -5   3      118.37       78.62      3.72 o 
  -1  -5   3     1623.52     1758.53     24.25 o 
   0  -5   3     5976.71     6043.67     76.89 o 
   1  -5   3     5467.28     5524.71     66.37 o 
   2  -5   3      640.48      846.01     13.32 o 
   3  -5   3      672.40      664.84     11.87 o 
   4  -5   3        5.92       26.87      3.28 o 
   5  -5   3      740.53      699.65     13.81 o 
   6  -5   3      270.49      280.43      9.04 o 
   7  -5   3     6925.46     6995.64     81.75 o 
   8  -5   3       36.79       59.20      5.43 o 
   9  -5   3     7035.18     7047.57    105.74 o 
  10  -5   3      392.54      432.56     16.88 o 
  11  -5   3       10.92       11.23      6.10 o 
  12  -5   3     4529.73     4353.82    111.25 o 
 -11  -4   3     4062.77     3983.66    107.45 o 
 -10  -4   3     1024.94     1014.37     41.00 o 
  -9  -4   3     5994.93     5837.74    115.24 o 
  -8  -4   3    13101.31    13147.30    208.40 o 
  -7  -4   3     8657.24     8730.89    141.83 o 
  -6  -4   3     5455.93     5538.23     76.36 o 
  -5  -4   3      421.02      491.70     36.87 o 
  -4  -4   3    44295.87    44839.46    631.40 o 
  -3  -4   3    12882.38    13210.05    152.17 o 
  -2  -4   3    77811.32    75568.02    891.14 o 
  -1  -4   3    14718.12    14361.56    163.08 o 
   0  -4   3     4153.88     3759.53     46.06 o 
   1  -4   3     4393.65     3862.60     47.40 o 
   2  -4   3     6809.22     6591.08     73.38 o 
   3  -4   3    80805.00    80305.45    878.02 o 
   4  -4   3      267.46      298.54     11.43 o 
   5  -4   3    43618.66    45477.51    510.87 o 
   6  -4   3     6762.10     6896.95     79.43 o 
   7  -4   3     2879.32     3080.08     42.86 o 
   8  -4   3     9292.26     9326.41    122.24 o 
   9  -4   3     3727.48     4106.50    122.97 o 
  10  -4   3     5584.20     5751.97     90.04 o 
  11  -4   3      102.74      120.48     13.45 o 
  12  -4   3     2291.39     2459.88     56.27 o 
 -12  -3   3       79.35       94.39     25.05 o 
 -11  -3   3     1705.17     1643.67     47.06 o 
 -10  -3   3     1656.70     1483.98     42.46 o 
  -9  -3   3     7294.85     7057.58    135.04 o 
  -8  -3   3      930.24      939.15     26.35 o 
  -7  -3   3     2177.46     2051.16     38.46 o 
  -6  -3   3     4839.50     4698.24     72.07 o 
  -5  -3   3      906.76      890.27     19.64 o 
  -4  -3   3     1945.56     1868.81     26.73 o 
  -3  -3   3      871.95      971.38     16.55 o 
  -2  -3   3      656.88      543.65      9.70 o 
  -1  -3   3     2978.21     2979.30     36.95 o 
   0  -3   3     1194.94     1226.97     16.19 o 
   1  -3   3     1197.17     1076.91     14.89 o 
   2  -3   3     6676.87     6379.19     71.08 o 
   3  -3   3     1067.85      994.09     13.76 o 
   4  -3   3     9327.49     9597.61    103.68 o 
   5  -3   3      243.56      277.20      8.31 o 
   6  -3   3     6285.28     6268.93     72.86 o 
   7  -3   3      530.71      522.96     12.63 o 
   8  -3   3     5778.04     5715.33     79.13 o 
   9  -3   3      795.92      725.18     18.33 o 
  10  -3   3     9390.25     9328.91    137.28 o 
  11  -3   3        9.00       31.36      6.41 o 
  12  -3   3     1127.90     1046.88     29.67 o 
 -12  -2   3      965.52     1024.72     36.13 o 
 -11  -2   3     6024.01     6312.13    126.76 o 
 -10  -2   3     5946.19     5744.96    115.11 o 
  -9  -2   3      239.73      276.71     14.13 o 
  -8  -2   3      338.63      348.19     13.07 o 
  -7  -2   3      349.33      510.24     41.00 o 
  -6  -2   3     8826.09     8426.16    120.31 o 
  -5  -2   3     2689.97     2541.32     41.70 o 
  -4  -2   3     2244.49     2192.94     34.29 o 
  -3  -2   3     3260.36     2883.32     39.12 o 
  -2  -2   3      288.24      286.92      6.12 o 
  -1  -2   3     9790.45     9677.30    110.56 o 
   0  -2   3     4301.63     4554.37     58.27 o 
   1  -2   3    19079.81    19359.01    230.24 o 
   2  -2   3     2354.63     2403.67     27.06 o 
   3  -2   3     6263.27     5731.43     60.26 o 
   4  -2   3     4551.56     4357.93     54.17 o 
   5  -2   3     2054.55     2043.58     29.36 o 
   6  -2   3     1105.21     1085.49     41.74 o 
   7  -2   3    17113.30    17134.03    197.23 o 
   8  -2   3      336.32      338.05     11.36 o 
   9  -2   3        2.78       20.20      4.20 o 
  10  -2   3     1929.66     1989.66     55.92 o 
  11  -2   3     6982.03     7038.12    150.01 o 
  12  -2   3        6.79       28.46     15.94 o 
 -12  -1   3       68.52       79.56     11.60 o 
 -11  -1   3     5273.17     5206.37    107.92 o 
 -10  -1   3     2192.16     2186.97     45.95 o 
  -9  -1   3      315.15      339.60     12.99 o 
  -8  -1   3      180.01      198.66     19.10 o 
  -7  -1   3    42510.52    43459.41    485.42 o 
  -6  -1   3     1849.49     1814.69     27.45 o 
  -5  -1   3     2921.60     2787.45     37.27 o 
  -4  -1   3   121508.82   115468.86   1620.64 o 
  -3  -1   3    29125.33    28339.04    339.93 o 
  -2  -1   3     1523.23     1498.02     19.61 o 
  -1  -1   3    23504.69    22894.77    309.07 o 
   1  -1   3     6050.07     6349.28     70.60 o 
   2  -1   3      495.75      644.37      9.97 o 
   3  -1   3    59228.95    56062.83   1168.99 o 
   4  -1   3    50068.26    50041.38    932.49 o 
   5  -1   3      836.90      881.41     20.02 o 
   6  -1   3     3221.78     3203.47     42.89 o 
   7  -1   3    34669.40    34698.85    421.03 o 
   8  -1   3      672.23      667.47     16.27 o 
   9  -1   3     1579.45     1610.43     34.72 o 
  10  -1   3     3461.37     3350.67     65.95 o 
  11  -1   3      897.45      985.26     34.45 o 
  12  -1   3       64.04       61.96     11.14 o 
 -13   0   3      727.79      764.01     31.13 o 
 -12   0   3     6255.54     6282.15    109.22 o 
 -11   0   3     7771.74     7452.03    124.25 o 
 -10   0   3      489.71      461.95     15.42 o 
  -9   0   3     4597.03     4404.17     64.81 o 
  -8   0   3    23913.52    23564.08    291.11 o 
  -7   0   3     5837.81     5670.77     71.27 o 
  -6   0   3      467.74      453.59     10.51 o 
  -5   0   3     6228.09     5789.22     69.99 o 
  -4   0   3     1886.35     1760.72     27.91 o 
  -3   0   3      174.60      169.33      4.97 o 
  -2   0   3      930.49      850.49     17.20 o 
  -1   0   3    11359.26    11993.09    184.61 o 
   0   0   3     6192.69     6447.95    110.85 o 
   1   0   3    13700.21    13731.95    139.41 o 
   2   0   3     1753.31     1750.03     20.82 o 
   3   0   3     5124.97     5309.37     59.75 o 
   4   0   3     9155.05     8596.03    102.70 o 
   5   0   3      384.48      373.18     10.68 o 
   6   0   3     1105.50     1168.07     21.94 o 
   7   0   3    19348.17    18711.26    254.78 o 
   8   0   3    18802.56    18128.17    249.67 o 
   9   0   3       27.96       26.86      5.64 o 
  10   0   3     8375.86     8262.51    137.38 o 
  11   0   3    10904.74    10287.84    168.79 o 
  12   0   3        5.41       17.85      8.78 o 
 -13   1   3        8.69       26.18     12.52 o 
 -12   1   3     1688.96     1737.98     40.80 o 
 -11   1   3      275.56      302.92     21.70 o 
 -10   1   3     1220.89     1229.98     26.34 o 
  -9   1   3     2192.44     2173.69     36.91 o 
  -8   1   3     4207.60     4145.93     59.72 o 
  -6   1   3     3695.82     3569.82     46.45 o 
  -5   1   3       30.34       40.04      5.48 o 
  -4   1   3     1397.78     1260.15     20.60 o 
  -3   1   3    11688.46    11583.68    257.51 o 
  -2   1   3      113.38      111.41      5.59 o 
  -1   1   3    30883.32    31463.57    613.94 o 
   0   1   3    14210.11    13628.21    158.31 o 
   1   1   3     4708.35     4796.49     47.86 o 
   2   1   3      242.59      214.71      5.75 o 
   3   1   3     2555.19     2245.03     30.40 o 
   4   1   3      672.56      603.19     17.13 o 
   5   1   3      109.32      124.11     14.80 o 
   6   1   3     8306.75     8057.48    106.47 o 
   8   1   3      611.47      623.59     17.26 o 
   9   1   3       68.64       92.22     18.22 o 
  10   1   3      253.44      250.47     16.99 o 
  11   1   3      675.57      779.14     30.91 o 
  12   1   3     1260.60     1287.28     42.63 o 
 -13   2   3     5953.72     5706.87    101.39 o 
 -12   2   3     4027.01     3987.09     74.62 o 
 -11   2   3       13.13       26.99      5.43 o 
 -10   2   3     4599.94     4464.10     66.23 o 
  -9   2   3    15607.23    15363.52    194.65 o 
  -8   2   3     1960.88     1899.05     31.75 o 
  -7   2   3     3772.29     3748.66     53.07 o 
  -6   2   3     8800.08     8751.42    111.23 o 
  -5   2   3     2592.25     2375.09     56.96 o 
  -4   2   3      265.79      288.07      9.35 o 
  -3   2   3       65.92      146.46      6.53 o 
  -2   2   3      119.61      126.29      5.48 o 
  -1   2   3     8419.79     8484.60    116.75 o 
   0   2   3     8476.08     8500.46     92.72 o 
   1   2   3     1025.72     1154.09     13.72 o 
   2   2   3      165.18      170.06      4.64 o 
   3   2   3     2607.47     2520.65     31.57 o 
   4   2   3     5955.50     5983.72     68.98 o 
   5   2   3    15271.70    14705.74    184.27 o 
   6   2   3     2555.36     2528.04     39.74 o 
   7   2   3      938.30      915.63     20.21 o 
   8   2   3    11962.58    11731.81    154.67 o 
   9   2   3     3651.01     3538.83     67.48 o 
  10   2   3      327.20      355.32     17.43 o 
  11   2   3     3477.12     3361.75     72.36 o 
  12   2   3     5115.20     4834.40    128.14 o 
 -13   3   3     4579.30     4444.43     82.65 o 
 -12   3   3      603.92      554.68     19.16 o 
 -11   3   3     3366.17     3283.71     56.34 o 
 -10   3   3    13104.89    12787.45    171.12 o 
  -9   3   3     7792.36     7631.42    102.11 o 
  -8   3   3     6390.69     6324.64     84.93 o 
  -7   3   3    15956.14    15350.52    209.72 o 
  -6   3   3    35927.98    35679.70    429.62 o 
  -5   3   3     1783.07     1776.03     29.45 o 
  -4   3   3     4102.25     4164.42     59.64 o 
  -3   3   3    47686.50    47604.35    714.19 o 
  -2   3   3    73434.46    68870.95    965.45 o 
  -1   3   3    14806.82    14708.83    183.45 o 
   0   3   3     3951.90     3675.87     45.29 o 
   1   3   3    80473.05    74477.10    742.40 o 
   2   3   3     9969.86     9989.84    103.27 o 
   3   3   3     6216.74     6157.35     70.08 o 
   4   3   3    21551.67    20957.52    238.17 o 
   5   3   3    33786.21    33850.55    382.18 o 
   6   3   3     3695.80     3636.38     59.27 o 
   7   3   3      397.51      389.67     14.16 o 
   8   3   3     9420.75     9091.65    181.06 o 
   9   3   3     1901.63     1855.09     49.55 o 
  10   3   3     4772.50     4552.85     97.83 o 
  11   3   3      817.55      818.89     33.16 o 
 -13   4   3     6192.03     6500.14    167.34 o 
 -12   4   3     4152.76     4707.64    373.10 o 
 -11   4   3      157.99      126.22     10.59 o 
 -10   4   3     5879.64     6241.76    130.77 o 
  -9   4   3     2935.28     2905.41     46.37 o 
  -8   4   3     3555.41     3714.47     54.71 o 
  -7   4   3     1231.98     1197.44     22.37 o 
  -6   4   3     5273.59     5556.91     74.11 o 
  -5   4   3     1608.00     1760.13     36.24 o 
  -4   4   3      221.34      244.20     10.31 o 
  -3   4   3      491.20      487.48     16.06 o 
  -2   4   3     1468.46     1622.36     26.14 o 
  -1   4   3        3.67       21.18      3.84 o 
   0   4   3      561.42      638.03      9.38 o 
   1   4   3     8538.45     8699.76     95.39 o 
   2   4   3      379.38      422.10      7.69 o 
   3   4   3     6635.42     6855.36     77.83 o 
   4   4   3     8813.97     8905.66    114.94 o 
   5   4   3      613.83      683.75     17.52 o 
   6   4   3     3325.65     3401.00     62.61 o 
   8   4   3     9301.26     9288.36    209.42 o 
   9   4   3       44.87       49.34     11.18 o 
  10   4   3     8851.28     8590.25    203.02 o 
  11   4   3     3797.54     3972.49    113.74 o 
 -12   5   3     7075.26     7051.38    146.03 o 
 -11   5   3       97.72      120.16     11.93 o 
 -10   5   3     2659.63     2585.61     54.56 o 
  -9   5   3     4455.50     4244.07    127.45 o 
  -8   5   3     8838.61     8935.66    117.33 o 
  -7   5   3     3020.43     2906.71     48.71 o 
  -6   5   3     5223.62     5055.34     75.36 o 
  -5   5   3    12886.45    12351.93    168.46 o 
  -4   5   3     6500.58     6387.57     82.28 o 
  -3   5   3    11942.11    12004.92    147.84 o 
  -2   5   3     1938.98     1911.73     47.69 o 
  -1   5   3    28885.35    29395.55    309.01 o 
   0   5   3      117.50      152.25      4.97 o 
   1   5   3    10923.39    11155.94    121.58 o 
   2   5   3     9436.84     9419.75    104.08 o 
   3   5   3     6709.93     6417.19     84.42 o 
   4   5   3     1611.89     1573.54     26.52 o 
   5   5   3     1018.62     1008.95     26.88 o 
   6   5   3     9043.05     8668.65    143.01 o 
   7   5   3     2615.94     2362.64     69.37 o 
   8   5   3     4448.60     4202.05    109.82 o 
   9   5   3      921.06      905.75     41.49 o 
  10   5   3     3742.14     3549.70    103.30 o 
 -12   6   3      363.86      330.05     20.88 o 
 -11   6   3     6480.22     6516.57    152.17 o 
 -10   6   3       10.01       15.16      9.04 o 
  -9   6   3        4.80       17.15      6.86 o 
  -8   6   3     2719.84     2565.70     62.87 o 
  -7   6   3     6086.48     5948.84    119.08 o 
  -6   6   3     7108.33     6797.30    114.25 o 
  -5   6   3      601.45      564.04     12.37 o 
  -4   6   3    14688.44    14736.65    198.38 o 
  -3   6   3      537.99      527.10      9.55 o 
  -2   6   3     2459.16     2447.60     38.02 o 
  -1   6   3       21.91       29.99      2.88 o 
   0   6   3    10478.62    10459.45    123.02 o 
   1   6   3     6053.65     6215.43     75.78 o 
   2   6   3     9134.92     9330.94    121.76 o 
   3   6   3     7904.50     7767.69    125.69 o 
   4   6   3     1182.35     1139.91     28.88 o 
   5   6   3     5357.93     5156.73     91.29 o 
   6   6   3     1647.71     1586.84     39.11 o 
   7   6   3      382.13      367.93     19.48 o 
   8   6   3     2560.56     2392.92     74.56 o 
   9   6   3     4683.18     4488.38    121.13 o 
  10   6   3      161.65      183.99     35.29 o 
 -12   7   3     1062.43     1297.05    104.83 o 
 -11   7   3     2428.13     2494.24     86.50 o 
 -10   7   3     2426.13     2467.75     66.31 o 
  -9   7   3        5.82       41.70      8.69 o 
  -8   7   3     2947.08     3068.95     73.45 o 
  -7   7   3     2273.75     2443.48     68.64 o 
  -6   7   3     4878.45     4997.27    163.04 o 
  -5   7   3      446.23      553.89     56.46 o 
  -4   7   3     3293.08     3442.53     97.53 o 
  -3   7   3     6767.36     7128.80    166.49 o 
  -2   7   3     1056.71     1142.22     34.96 o 
  -1   7   3     1366.28     1448.17     27.85 o 
   0   7   3     4008.73     4347.04     59.96 o 
   1   7   3     2663.99     2798.33     52.53 o 
   2   7   3     1199.77     1164.20     36.85 o 
   3   7   3     6866.88     7069.36    136.44 o 
   4   7   3     3209.83     3376.45     64.73 o 
   5   7   3     3566.91     3626.45     70.09 o 
   6   7   3      377.03      413.66     20.55 o 
   7   7   3     2657.00     2636.95     64.88 o 
   8   7   3     1497.87     1533.44     75.24 o 
   9   7   3     3165.81     3136.73     94.72 o 
 -11   8   3     8174.89     7977.12    368.66 o 
 -10   8   3     1320.28     1306.63     45.48 o 
  -9   8   3      720.89      733.32     31.24 o 
  -8   8   3     8202.57     7867.28    180.80 o 
  -7   8   3     3050.69     2909.25     70.21 o 
  -6   8   3      258.66      292.93     32.01 o 
  -5   8   3     1619.90     1558.16     42.79 o 
  -4   8   3     2965.28     2847.69     64.25 o 
  -3   8   3      285.48      268.53     18.31 o 
  -2   8   3     1920.65     1917.49     83.30 o 
  -1   8   3     5886.52     5895.48    208.71 o 
   0   8   3      300.26      291.53     29.61 o 
   1   8   3     5908.51     5937.19    114.79 o 
   2   8   3     1637.13     1585.60     41.46 o 
   3   8   3        7.12       42.33     10.24 o 
   4   8   3     4223.03     4311.83     93.49 o 
   5   8   3     5843.27     5766.01    120.51 o 
   6   8   3     1319.12     1326.38     50.47 o 
   7   8   3     3731.30     3603.80    100.96 o 
   8   8   3     7199.97     6795.39    174.13 o 
 -11   9   3     6051.10     6039.22    167.21 o 
 -10   9   3      810.46      814.82     35.83 o 
  -9   9   3        0.76       11.28      8.61 o 
  -8   9   3     4658.10     4311.46     98.70 o 
  -7   9   3    14188.32    13360.81    249.71 o 
  -6   9   3     7470.74     7219.95    144.29 o 
  -5   9   3      979.18      990.47     32.99 o 
  -4   9   3    18270.96    17770.49    317.10 o 
  -3   9   3    14211.90    13937.65    447.62 o 
  -2   9   3      778.29      816.95     54.69 o 
  -1   9   3     4967.39     4707.51    178.59 o 
   0   9   3    26486.00    26719.23    817.98 o 
   1   9   3     8485.29     8531.26    292.99 o 
   2   9   3      408.67      369.00     36.44 o 
   3   9   3    14556.23    14508.00    310.06 o 
   4   9   3     6205.84     5959.59    144.49 o 
   5   9   3      914.23      957.67     41.32 o 
   6   9   3      253.61      229.57     21.32 o 
   7   9   3     3489.65     3371.73     98.02 o 
 -10  10   3     6212.35     6678.44    188.27 o 
  -9  10   3      135.26      168.75     17.16 o 
  -8  10   3      492.29      494.22     31.93 o 
  -7  10   3     5593.86     6204.39    323.98 o 
  -6  10   3     9184.10     9066.93    177.43 o 
  -5  10   3       63.70      104.67     22.20 o 
  -4  10   3       28.53       61.60     11.49 o 
  -3  10   3     7575.16     7887.31    277.67 o 
  -2  10   3      165.82      178.76     28.46 o 
  -1  10   3     9422.52     9814.19    334.54 o 
   0  10   3      276.54      330.23     36.44 o 
   1  10   3      149.50      179.89     28.46 o 
   2  10   3     4370.74     4568.71    181.79 o 
   3  10   3     8597.52     8896.61    311.05 o 
   4  10   3       20.32       48.95     18.21 o 
   5  10   3      313.82      346.17     38.72 o 
   6  10   3     6343.73     6470.79    242.67 o 
  -8  11   3     2029.41     1850.30     69.47 o 
  -7  11   3       31.84       68.09     28.46 o 
  -6  11   3       14.27       22.77      9.66 o 
  -5  11   3     5441.21     5145.19    137.44 o 
  -4  11   3      297.39      305.42     41.56 o 
  -3  11   3     1404.19     1313.22     79.80 o 
  -2  11   3      222.65      202.68     31.88 o 
  -1  11   3       98.82      114.99     25.05 o 
   0  11   3     1934.63     1803.14     98.08 o 
   1  11   3     2720.04     2805.37    132.39 o 
   2  11   3       25.61       28.46     15.94 o 
   3  11   3      329.90      383.75     43.27 o 
   4  11   3     4192.96     4097.34    173.67 o 
  -7  12   3     8508.06     8059.56    205.30 o 
  -6  12   3     2963.22     2834.17     92.30 o 
  -5  12   3     4481.45     4215.68    121.53 o 
  -4  12   3        1.24       21.17     22.20 o 
  -3  12   3    13107.92    12774.52    298.11 o 
  -2  12   3     2598.82     2562.91    128.94 o 
  -1  12   3    10708.65    10792.57    377.03 o 
   0  12   3     6451.77     5857.94    231.29 o 
   1  12   3      535.07      545.55     53.53 o 
   2  12   3     8120.79     8059.72    298.08 o 
  -3  13   3       57.62       90.56     19.92 o 
  -2  13   3        7.80       38.71     21.63 o 
  -2 -13   4      116.79      118.72     16.63 o 
  -1 -13   4        1.23        9.93      8.75 o 
   0 -13   4      622.97      647.04     39.30 o 
   1 -13   4      504.34      536.61     41.00 o 
   2 -13   4       13.85       24.34      7.98 o 
   3 -13   4      220.11      211.49     17.10 o 
   4 -13   4     1373.13     1382.65     45.05 o 
   5 -13   4      140.58      142.80     14.63 o 
   6 -13   4     1386.33     1351.20     54.20 o 
  -4 -12   4     4670.09     4570.80    230.90 o 
  -3 -12   4     2736.61     2793.83     85.94 o 
  -1 -12   4      743.96      686.37     35.31 o 
   0 -12   4     6581.46     6398.51    216.50 o 
   1 -12   4      187.46      179.36     18.87 o 
   2 -12   4      744.41      793.53     30.97 o 
   3 -12   4     4049.82     3975.25     91.03 o 
   4 -12   4     3427.86     3271.52     82.50 o 
   5 -12   4      861.14      896.81     33.68 o 
   6 -12   4        2.59       16.74     10.92 o 
   7 -12   4     2845.97     2850.58     88.79 o 
   8 -12   4      131.43      145.26     18.09 o 
  -6 -11   4     3331.82     3661.43    143.85 o 
  -5 -11   4      162.37      161.73     17.99 o 
  -4 -11   4        5.86       20.32     22.77 o 
  -3 -11   4     6169.54     6635.82    164.97 o 
  -2 -11   4       41.35       85.83     13.93 o 
  -1 -11   4     5121.66     5069.72    130.00 o 
   0 -11   4     1726.16     1872.65     61.21 o 
   1 -11   4     1126.97     1128.48     70.09 o 
   2 -11   4     1920.72     2013.59     53.39 o 
   3 -11   4     2389.55     2385.31     52.38 o 
   4 -11   4     2530.59     2739.67     54.36 o 
   5 -11   4      732.46      759.44     22.71 o 
   6 -11   4     5034.91     5407.68     86.79 o 
   7 -11   4      123.08      132.96     11.34 o 
   8 -11   4       57.92      113.82     18.89 o 
   9 -11   4     2492.10     2696.46     71.18 o 
  -7 -10   4      743.31      701.42     34.64 o 
  -6 -10   4     3850.77     3889.03    102.55 o 
  -5 -10   4     2671.03     2576.08     61.54 o 
  -4 -10   4     1386.30     1360.00     38.69 o 
  -3 -10   4     2524.53     2541.54     58.90 o 
  -2 -10   4     8613.67     8185.70    193.20 o 
  -1 -10   4      417.90      444.34     58.08 o 
   0 -10   4      535.09      515.99     38.16 o 
   1 -10   4    15242.81    15191.21    336.77 o 
   2 -10   4     5197.37     5008.00    104.03 o 
   3 -10   4     1256.38     1167.07     29.25 o 
   4 -10   4     4762.32     4630.77     68.55 o 
   5 -10   4     7778.93     7399.16    111.48 o 
   6 -10   4      447.42      442.81     15.98 o 
   7 -10   4      119.80      133.81     14.63 o 
   8 -10   4     7834.65     7680.12    131.55 o 
   9 -10   4       18.75       35.33     12.06 o 
  10 -10   4      657.56      632.11     23.40 o 
  -8  -9   4     2314.15     2253.80     70.97 o 
  -7  -9   4       12.96        3.98      8.05 o 
  -6  -9   4     2553.03     2561.25     60.99 o 
  -5  -9   4     1290.01     1272.48     33.39 o 
  -4  -9   4        4.12       19.54      5.63 o 
  -3  -9   4      106.33      141.55     10.02 o 
  -2  -9   4      274.07      284.01     12.86 o 
  -1  -9   4     1188.42     1265.78     29.43 o 
   0  -9   4       84.39       98.25     13.23 o 
   1  -9   4      125.70      153.84     13.93 o 
   2  -9   4      884.27      890.02     21.86 o 
   3  -9   4     2550.38     2573.44     46.52 o 
   4  -9   4     2329.51     2213.47     37.72 o 
   5  -9   4      159.92      182.06      9.89 o 
   6  -9   4      194.21      225.88     15.07 o 
   7  -9   4     1456.42     1475.91     32.75 o 
   8  -9   4      647.06      630.94     22.14 o 
   9  -9   4      754.18      716.21     24.25 o 
  10  -9   4     4602.49     4559.51     86.99 o 
  -9  -8   4      541.86      587.79     32.09 o 
  -8  -8   4     7106.97     7002.96    166.44 o 
  -7  -8   4       27.80       42.12     10.46 o 
  -6  -8   4      388.99      388.91     18.62 o 
  -5  -8   4     6689.87     7016.50    118.52 o 
  -4  -8   4    13324.61    14143.69    220.09 o 
  -3  -8   4      134.42      335.26     21.86 o 
  -2  -8   4     1173.94     1397.77     31.74 o 
  -1  -8   4    18740.55    19833.60    270.13 o 
   0  -8   4      117.48      109.65      9.83 o 
   1  -8   4      750.32      811.74     16.57 o 
   3  -8   4    11840.48    12962.46    183.17 o 
   4  -8   4     3562.46     3561.88     59.75 o 
   5  -8   4     2734.51     2585.50     42.34 o 
   6  -8   4    11364.07    12153.72    172.60 o 
   7  -8   4     4835.14     5222.35     92.29 o 
   8  -8   4      192.31      192.19     14.75 o 
   9  -8   4        1.10       13.35      6.26 o 
  10  -8   4     2671.06     3061.43    171.45 o 
  11  -8   4      899.40      912.69     36.76 o 
 -10  -7   4     1375.73     1183.36     47.83 o 
  -9  -7   4     1439.82     1390.50     51.06 o 
  -8  -7   4     3280.91     3220.22     88.83 o 
  -7  -7   4    15025.05    14074.83    302.69 o 
  -6  -7   4      823.96      858.21     25.02 o 
  -5  -7   4     1715.25     1601.35     36.59 o 
  -4  -7   4    14433.71    14283.38    221.10 o 
  -3  -7   4     5383.20     5191.01     87.98 o 
  -2  -7   4    14815.62    14823.47    172.00 o 
  -1  -7   4       52.43       68.39      5.91 o 
   0  -7   4    20523.49    20669.02    251.43 o 
   1  -7   4     1176.65     1189.63     19.64 o 
   2  -7   4    23309.78    23355.66    248.62 o 
   3  -7   4     1275.39     1256.62     23.01 o 
   4  -7   4     2765.24     2775.41     33.42 o 
   5  -7   4    26544.35    26850.48    305.59 o 
   6  -7   4     7643.92     7491.21    123.41 o 
   7  -7   4     3888.90     3773.65     69.65 o 
   8  -7   4      990.43      985.55     30.61 o 
   9  -7   4    13770.48    13244.97    243.65 o 
  10  -7   4      876.72      889.97     30.60 o 
  11  -7   4        8.16       10.14      6.69 o 
 -10  -6   4       51.30       44.61     11.65 o 
  -9  -6   4     4501.33     4294.92    111.56 o 
  -8  -6   4     2190.97     2135.67     64.53 o 
  -7  -6   4       90.18      111.89      9.51 o 
  -6  -6   4     1528.01     1553.16     35.78 o 
  -5  -6   4     4270.46     4272.67     75.60 o 
  -4  -6   4       41.85       59.36      6.18 o 
  -3  -6   4     3920.57     3972.07     51.53 o 
  -2  -6   4     3944.30     3729.79     44.39 o 
  -1  -6   4     4293.83     4412.09     55.29 o 
   0  -6   4    12904.94    13248.89    163.38 o 
   1  -6   4       55.68       53.28      5.13 o 
   2  -6   4     9274.72     9283.60    102.64 o 
   3  -6   4     9303.11     9531.57     98.27 o 
   4  -6   4     2252.50     2207.45     27.67 o 
   5  -6   4        1.40       22.40      4.14 o 
   6  -6   4        7.71       25.39      5.03 o 
   7  -6   4    11292.92    11456.09    136.18 o 
   8  -6   4     1810.50     1875.95     35.63 o 
   9  -6   4     4694.50     4813.70     99.29 o 
  10  -6   4      394.73      369.85     18.84 o 
  11  -6   4     1524.83     1489.36     42.47 o 
  12  -6   4     7687.03     7545.84    150.91 o 
 -11  -5   4    12514.22    12710.06    284.30 o 
 -10  -5   4      279.90      492.64     28.37 o 
  -9  -5   4      186.27      240.21     19.12 o 
  -8  -5   4     9323.81    10618.35    234.31 o 
  -7  -5   4    20821.66    22233.78    301.86 o 
  -6  -5   4     1528.17     1501.61     25.29 o 
  -5  -5   4      679.51      813.09     16.13 o 
  -4  -5   4    39092.77    41897.45    470.28 o 
  -3  -5   4     2211.03     2259.28     33.75 o 
  -2  -5   4    21578.41    24315.05    274.45 o 
  -1  -5   4     2105.23     2537.55     45.52 o 
   0  -5   4    13878.52    16075.75    183.22 o 
   1  -5   4    29869.22    31066.15    352.81 o 
   2  -5   4    10378.40    10100.13    118.04 o 
   3  -5   4    27707.13    29878.54    295.96 o 
   4  -5   4      632.80      709.15     12.05 o 
   5  -5   4    28369.03    32028.06    341.79 o 
   6  -5   4     1569.86     1729.67     27.43 o 
   7  -5   4      432.55      589.29     28.61 o 
   8  -5   4    15442.06    16980.11    213.54 o 
   9  -5   4    13252.38    13956.37    196.34 o 
  10  -5   4        2.35       24.49      5.76 o 
  11  -5   4     2459.93     2408.85     68.35 o 
  12  -5   4     5833.43     6673.24    284.85 o 
 -11  -4   4       64.83       72.82     13.12 o 
 -10  -4   4      941.65      900.65     38.11 o 
  -9  -4   4     3244.34     3073.08     69.44 o 
  -8  -4   4     3018.80     2792.72     58.18 o 
  -7  -4   4      118.05      147.29      8.14 o 
  -6  -4   4     4983.53     5133.06     71.57 o 
  -5  -4   4    17966.70    17960.31    207.20 o 
  -4  -4   4     9590.51     9365.88    118.25 o 
  -3  -4   4    19079.64    19285.51    234.12 o 
  -2  -4   4    50110.16    50541.46    824.26 o 
  -1  -4   4    18437.76    17226.69    195.42 o 
   0  -4   4     4890.33     4635.11     52.60 o 
   1  -4   4    10617.14     9912.40    108.84 o 
   2  -4   4    18572.88    18155.00    195.06 o 
   3  -4   4    66476.76    65248.65   1224.15 o 
   4  -4   4    10378.31    10451.42    108.04 o 
   5  -4   4     4893.85     4818.61     58.05 o 
   6  -4   4    15743.01    15729.59    183.41 o 
   7  -4   4       38.79       62.36      6.53 o 
   8  -4   4       44.42       63.64      7.70 o 
   9  -4   4     1305.04     1288.11     26.33 o 
  10  -4   4     3572.26     3548.55     61.15 o 
  11  -4   4       18.31       27.82      6.13 o 
  12  -4   4      427.41      440.90     18.41 o 
 -12  -3   4     2182.42     2115.29     77.56 o 
 -11  -3   4      113.66      106.74     12.35 o 
 -10  -3   4     5370.56     5321.69    109.12 o 
  -9  -3   4     4375.42     4240.42     88.42 o 
  -8  -3   4     2142.40     2087.06     40.60 o 
  -7  -3   4      489.02      497.42     15.65 o 
  -6  -3   4    20471.08    20401.84    255.47 o 
  -5  -3   4     4171.98     4066.16     52.67 o 
  -4  -3   4      652.55      599.47     12.60 o 
  -3  -3   4    15633.55    15495.33    206.90 o 
  -2  -3   4     3736.45     3869.88     47.86 o 
  -1  -3   4     3649.81     3656.13     45.08 o 
   0  -3   4      987.14     1013.23     15.79 o 
   1  -3   4     2145.32     2026.68     25.73 o 
   2  -3   4      102.96      160.47      5.07 o 
   3  -3   4     9513.64     9212.80     94.90 o 
   4  -3   4      521.20      499.01      9.38 o 
   5  -3   4     5299.47     5309.34     62.90 o 
   6  -3   4    10438.67    10337.22    131.60 o 
   7  -3   4     6317.98     6315.99     85.06 o 
   8  -3   4       38.07       42.69      4.96 o 
   9  -3   4     7415.99     7420.34    101.51 o 
  10  -3   4     5119.22     5035.08     79.64 o 
  11  -3   4      248.56      254.46     13.58 o 
  12  -3   4     2254.21     2170.73     58.94 o 
 -12  -2   4      293.37      305.37     19.08 o 
 -11  -2   4        3.29       51.04     17.66 o 
 -10  -2   4     4548.21     4812.30     99.59 o 
  -9  -2   4      470.84      473.84     24.00 o 
  -8  -2   4     8164.35     8981.67    131.45 o 
  -7  -2   4     1921.65     2137.11     39.40 o 
  -5  -2   4     7070.47     7788.07    100.23 o 
  -4  -2   4      500.72      643.58     16.73 o 
  -3  -2   4    11343.57    13699.29    154.40 o 
  -2  -2   4     7912.91     8552.57     99.36 o 
  -1  -2   4     3418.50     3547.35     47.28 o 
   0  -2   4     4562.05     5006.41     60.62 o 
   1  -2   4     3681.63     3762.49     41.58 o 
   2  -2   4     9388.32     9748.58    107.83 o 
   3  -2   4    23491.70    24778.78    246.66 o 
   4  -2   4     2265.03     2259.13     27.54 o 
   5  -2   4     9588.39     9985.39    111.62 o 
   6  -2   4     5435.68     5234.86     66.68 o 
   7  -2   4     1797.55     1948.67     30.53 o 
   8  -2   4    11076.83    11525.17    148.66 o 
   9  -2   4        8.42       53.09      5.42 o 
  10  -2   4     4779.27     4941.55     89.69 o 
  11  -2   4      122.39      169.04     15.27 o 
  12  -2   4      449.90      460.42     24.49 o 
 -12  -1   4      517.01      471.95     23.27 o 
 -11  -1   4       83.69      104.80     12.89 o 
 -10  -1   4     8346.07     8150.82    136.12 o 
  -9  -1   4       17.80       29.09      4.70 o 
  -8  -1   4    24330.67    23952.36    296.11 o 
  -7  -1   4     9515.87     9376.28    130.56 o 
  -6  -1   4    11712.79    11336.80    143.08 o 
  -5  -1   4     6611.90     6285.86     88.17 o 
  -4  -1   4     4842.27     5368.75     64.13 o 
  -3  -1   4    30595.51    29437.66    635.62 o 
  -2  -1   4      672.04      427.33     10.49 o 
  -1  -1   4    27986.74    26163.31    384.39 o 
   0  -1   4     2332.35     2110.45     30.59 o 
   1  -1   4    11887.95    11552.35    118.65 o 
   2  -1   4     4740.56     4109.69     45.06 o 
   3  -1   4    38156.80    39665.11    444.35 o 
   4  -1   4     2140.65     1834.63     25.15 o 
   5  -1   4     4245.91     4196.33     65.12 o 
   6  -1   4    28902.27    29096.53    357.40 o 
   7  -1   4     2750.36     2696.50     43.45 o 
   8  -1   4     5160.98     4978.86     73.01 o 
   9  -1   4      685.01      652.45     20.35 o 
  10  -1   4     2600.42     2527.81     54.07 o 
  11  -1   4      292.17      287.55     16.45 o 
  12  -1   4      484.89      530.26     26.32 o 
 -13   0   4     3209.56     3235.52     77.09 o 
 -12   0   4     2143.66     2118.85     47.11 o 
 -11   0   4     1491.47     1417.25     34.60 o 
 -10   0   4        0.08       19.81      4.42 o 
  -9   0   4        1.97       16.58      3.93 o 
  -8   0   4    12077.67    11675.60    150.00 o 
  -7   0   4      481.81      508.17     13.63 o 
  -6   0   4     9493.11     9276.59    118.60 o 
  -5   0   4      164.12      117.99      5.25 o 
  -4   0   4     2699.18     2509.20     31.01 o 
  -3   0   4     1095.52     1074.11     19.86 o 
  -2   0   4    14340.36    14554.32    212.78 o 
  -1   0   4     6195.58     6574.90     93.29 o 
   0   0   4    35154.64    33880.68    376.40 o 
   1   0   4     7221.28     6878.68     81.28 o 
   2   0   4     2281.33     2045.78     24.59 o 
   3   0   4        3.65       40.95      4.41 o 
   4   0   4     4427.21     3968.72     56.22 o 
   5   0   4     4724.77     4719.49     72.21 o 
   6   0   4      260.05      300.19     11.60 o 
   7   0   4    11180.68    10498.97    138.00 o 
   8   0   4     2769.93     2690.49     45.05 o 
   9   0   4      477.80      517.21     19.48 o 
  10   0   4       78.20       80.66      9.90 o 
  11   0   4     6713.02     6731.33    118.37 o 
  12   0   4      431.49      420.17     23.51 o 
 -13   1   4     7476.20     8328.59    139.77 o 
 -12   1   4      597.24      631.22     21.26 o 
 -11   1   4      505.61      601.18     18.26 o 
 -10   1   4     3210.74     3459.32     54.16 o 
  -9   1   4     8380.96     9629.86    130.91 o 
  -8   1   4      103.18      120.68      6.60 o 
  -7   1   4      386.16      411.53     11.03 o 
  -6   1   4     4856.48     5837.81    121.96 o 
  -5   1   4    13530.21    13752.20    182.29 o 
  -4   1   4      597.25      646.58     13.54 o 
  -3   1   4     1056.51     1169.13     19.54 o 
  -2   1   4     4650.94     5278.05     81.51 o 
  -1   1   4      822.42      793.44     14.40 o 
   0   1   4     1070.87     1023.28     16.22 o 
   1   1   4     7471.09     7701.39     75.54 o 
   2   1   4     1175.48     1269.29     15.75 o 
   3   1   4     1637.00     1535.40     20.13 o 
   4   1   4     6668.00     7257.16    105.02 o 
   5   1   4    15022.53    14809.94    204.56 o 
   6   1   4      117.75      165.99      8.77 o 
   7   1   4       24.48       45.84      7.37 o 
   8   1   4    17446.90    17853.37    280.41 o 
   9   1   4     3866.36     4229.51     77.48 o 
  10   1   4      919.12      930.89     28.70 o 
  11   1   4      617.37      640.47     24.60 o 
  12   1   4    11114.12    11695.92    220.24 o 
 -13   2   4     6337.64     6075.60    126.33 o 
 -12   2   4      261.95      297.21     14.20 o 
 -11   2   4     2555.50     2428.65     51.47 o 
 -10   2   4    19020.25    18829.27    237.59 o 
  -9   2   4     9023.93     8865.00    117.23 o 
  -8   2   4     4777.08     4591.13     64.54 o 
  -7   2   4     1537.20     1500.78     32.71 o 
  -6   2   4    74909.84    73871.30    969.72 o 
  -5   2   4     4428.83     4350.77     62.59 o 
  -4   2   4    11556.21    11323.66    176.63 o 
  -3   2   4    91206.23    83245.63   1420.19 o 
  -2   2   4    24847.04    23292.78    286.04 o 
  -1   2   4       15.33       32.01      3.34 o 
   0   2   4     2965.63     2847.46     34.76 o 
   1   2   4    53651.74    50694.01    854.28 o 
   2   2   4    27651.09    27850.16    265.30 o 
   3   2   4    19295.28    19819.82    201.50 o 
   4   2   4    24612.81    23989.05    294.08 o 
   5   2   4    39933.13    38809.96    663.59 o 
   6   2   4      192.34      209.84      9.84 o 
   7   2   4     1484.51     1437.98     30.99 o 
   8   2   4    16994.11    16332.14    252.44 o 
   9   2   4     2444.95     2426.21     59.90 o 
  10   2   4     3972.68     3912.12     87.64 o 
  11   2   4     2193.34     2160.04     58.66 o 
 -13   3   4     6124.62     5707.63    150.06 o 
 -12   3   4      885.88      926.13     29.26 o 
 -11   3   4     1037.04      993.42     28.95 o 
 -10   3   4    10340.38    10110.36    148.04 o 
  -9   3   4     5279.13     5003.52     71.68 o 
  -8   3   4      334.47      329.20     10.83 o 
  -7   3   4     1554.08     1475.08     25.98 o 
  -6   3   4     7407.62     7368.85    102.96 o 
  -5   3   4       39.77       42.64      6.09 o 
  -4   3   4     6930.41     6877.28     94.60 o 
  -3   3   4    38047.21    40326.01    532.28 o 
  -2   3   4      457.19      383.88      8.55 o 
  -1   3   4      475.42      469.70     10.90 o 
   0   3   4       23.02       31.43      3.75 o 
   1   3   4    55229.98    55069.68    883.71 o 
   2   3   4     9625.30     9823.34    102.24 o 
   3   3   4        6.44       29.31      3.70 o 
   4   3   4     7599.81     7688.09     92.60 o 
   5   3   4     5385.72     5271.73     80.20 o 
   6   3   4        1.19       11.40      4.50 o 
   7   3   4     1379.30     1361.81     47.94 o 
   8   3   4    18912.25    17778.54    575.04 o 
   9   3   4     4070.26     3828.14    103.30 o 
  10   3   4       16.93       31.40     11.49 o 
  11   3   4     4657.62     4519.82    124.28 o 
 -12   4   4      934.31      981.29     35.73 o 
 -11   4   4       23.96       50.52      9.22 o 
 -10   4   4      242.64      245.43     11.98 o 
  -9   4   4      222.22      264.34     10.47 o 
  -8   4   4      110.56      125.78      8.13 o 
  -7   4   4     5144.13     5494.40     83.17 o 
  -6   4   4     2491.59     2570.26     43.15 o 
  -5   4   4     1045.62     1097.16     30.13 o 
  -4   4   4     3594.72     3515.25     51.97 o 
  -3   4   4     3107.71     3243.71     44.09 o 
  -2   4   4    21156.57    22465.90    275.11 o 
  -1   4   4     1331.18     1431.66     34.18 o 
   0   4   4    16669.60    17120.29    195.20 o 
   1   4   4     2262.04     2174.42     24.56 o 
   2   4   4       64.07      109.30     11.39 o 
   3   4   4     2455.04     2468.77     33.82 o 
   4   4   4      681.90      765.34     16.32 o 
   5   4   4    10913.85    10935.52    184.79 o 
   6   4   4       53.37       70.53      9.11 o 
   7   4   4      177.01      186.79     16.10 o 
   8   4   4        2.62       36.52     10.37 o 
   9   4   4      507.95      547.40     38.72 o 
  10   4   4      519.99      530.66     32.61 o 
 -12   5   4     4223.90     4155.38     95.98 o 
 -11   5   4     3529.95     3447.28    137.06 o 
 -10   5   4      243.46      245.80     22.43 o 
  -9   5   4     7684.78     7334.14    145.75 o 
  -8   5   4     7219.35     7023.56    104.76 o 
  -7   5   4     3189.25     3118.80     59.99 o 
  -6   5   4     7983.07     7991.61    113.86 o 
  -5   5   4      361.87      373.21     12.53 o 
  -4   5   4        4.73       20.05      3.48 o 
  -3   5   4     4158.47     4193.95     55.99 o 
  -2   5   4      313.09      301.38      7.37 o 
  -1   5   4      631.14      661.18     11.18 o 
   0   5   4     4168.15     4139.08     48.37 o 
   1   5   4       40.47       66.25      3.35 o 
   2   5   4      959.05     1010.89     15.87 o 
   3   5   4     3262.67     3185.16     46.23 o 
   4   5   4     2776.54     2800.59     46.11 o 
   5   5   4       61.89       77.90      8.71 o 
   6   5   4     9207.37     8990.41    148.49 o 
   7   5   4     3045.34     2919.07     81.13 o 
   8   5   4      657.96      618.44     31.81 o 
   9   5   4     6062.56     5671.45    143.48 o 
  10   5   4     3275.65     3134.16     95.17 o 
 -12   6   4     5154.15     5251.27    149.72 o 
 -11   6   4       35.96       44.02     12.83 o 
 -10   6   4     3526.20     3283.69     99.92 o 
  -9   6   4     5996.84     5866.42    122.14 o 
  -8   6   4    21883.08    21216.29    377.25 o 
  -7   6   4      519.70      524.03     22.35 o 
  -6   6   4      281.89      318.28     16.04 o 
  -5   6   4    41339.06    41625.65    602.04 o 
  -4   6   4     9145.64     9422.55    147.13 o 
  -3   6   4     2379.99     2365.62     42.71 o 
  -2   6   4    21556.73    21652.76    242.56 o 
  -1   6   4    50007.43    49609.43    704.65 o 
   0   6   4     1530.73     1543.80     26.42 o 
   1   6   4       29.69       36.33      5.26 o 
   2   6   4    45417.45    45385.73    702.69 o 
   3   6   4     6524.75     6606.60    109.15 o 
   4   6   4     1238.39     1220.84     30.65 o 
   5   6   4     7961.41     7536.30    126.77 o 
   6   6   4    10964.42    10568.04    192.85 o 
   7   6   4     1416.43     1345.61     40.57 o 
   8   6   4      829.77      765.63     37.45 o 
   9   6   4     2838.51     2682.78     84.19 o 
 -11   7   4      215.50      223.80     23.76 o 
 -10   7   4      837.15      810.59     41.52 o 
  -9   7   4     4574.44     4747.24    104.83 o 
  -8   7   4     1505.15     1524.06     45.23 o 
  -7   7   4       29.79       51.23     13.66 o 
  -6   7   4     3455.02     3186.36     71.99 o 
  -5   7   4      386.87      452.91     19.96 o 
  -4   7   4       47.19       60.34     10.25 o 
  -3   7   4      299.12      342.68     27.33 o 
  -2   7   4      449.01      457.19     28.63 o 
  -1   7   4      636.71      672.24     15.92 o 
   0   7   4      156.16      176.77      9.36 o 
   1   7   4     1490.78     1506.65     33.62 o 
   2   7   4      244.93      294.54     15.21 o 
   3   7   4       85.95      121.82     20.49 o 
   4   7   4     3934.95     3950.28     73.82 o 
   5   7   4     3210.73     3174.56     63.96 o 
   6   7   4     6339.12     6385.50    126.09 o 
   7   7   4      236.50      285.11     17.96 o 
   8   7   4        7.52       24.12     10.84 o 
 -11   8   4     5080.99     4979.91    144.04 o 
 -10   8   4      747.57      723.33     40.53 o 
  -9   8   4     1137.41     1066.60     38.85 o 
  -8   8   4      619.96      617.51     27.59 o 
  -7   8   4     7921.64     7652.10    151.89 o 
  -6   8   4      570.41      524.14     22.88 o 
  -5   8   4     1436.20     1449.23     40.76 o 
  -4   8   4     5090.34     4841.72     98.79 o 
  -3   8   4     7311.19     7216.13    171.23 o 
  -2   8   4      584.89      603.41     27.91 o 
  -1   8   4      901.01      976.65     59.26 o 
   0   8   4    13703.72    13576.79    434.94 o 
   1   8   4     1150.14     1087.40     83.78 o 
   2   8   4     2186.94     2117.63     52.23 o 
   3   8   4      464.70      421.17     20.28 o 
   4   8   4     7620.65     7593.82    150.29 o 
   5   8   4      332.78      375.05     24.47 o 
   6   8   4     1287.99     1283.41     49.66 o 
   7   8   4     1768.55     1677.25     60.68 o 
 -10   9   4     7559.15     7685.17    199.03 o 
  -9   9   4       48.07       57.87     11.05 o 
  -8   9   4     4372.11     4149.57     95.97 o 
  -7   9   4     1769.50     1788.90    107.16 o 
  -6   9   4     7151.22     6843.03    138.26 o 
  -5   9   4     1520.79     1523.75     52.50 o 
  -4   9   4     5587.10     5522.33    112.22 o 
  -3   9   4    10143.08     9813.72    329.20 o 
  -2   9   4      646.34      670.99     50.12 o 
  -1   9   4    12000.33    11651.27    384.07 o 
   0   9   4       33.36       64.89     18.21 o 
   1   9   4     8303.08     8014.89    279.07 o 
   2   9   4     1457.42     1402.33     78.67 o 
   3   9   4    11163.02    11083.87    569.21 o 
   4   9   4     2165.05     2139.83     67.56 o 
   5   9   4      505.22      474.56     28.99 o 
   6   9   4     3838.79     3674.87    103.74 o 
  -9  10   4      339.15      315.76     22.18 o 
  -8  10   4     1165.44     1196.85     44.65 o 
  -7  10   4     1312.78     1298.74     43.15 o 
  -6  10   4     1314.94     1329.02     59.92 o 
  -5  10   4     2899.35     2749.95     82.90 o 
  -4  10   4     1103.20      978.14     47.87 o 
  -3  10   4      457.42      472.65     43.28 o 
  -2  10   4     1137.80     1247.98     75.22 o 
  -1  10   4        0.03        2.28      9.11 o 
   0  10   4        0.18       14.80     11.38 o 
   1  10   4     9212.91     8779.83    307.86 o 
   2  10   4       81.08       76.28     20.49 o 
   3  10   4      313.57      327.95     37.58 o 
   4  10   4     1584.41     1469.50     86.64 o 
   5  10   4      314.13      321.11     38.72 o 
  -8  11   4       84.79       75.88     14.75 o 
  -7  11   4     4710.14     4276.94    122.02 o 
  -6  11   4     3929.31     3704.24    108.28 o 
  -5  11   4     2134.03     1997.51     68.86 o 
  -4  11   4       25.32       56.61     19.35 o 
  -3  11   4     3982.22     3788.08    163.41 o 
  -2  11   4      588.93      538.76     50.12 o 
  -1  11   4     1996.69     1837.42    100.37 o 
   0  11   4      709.12      657.29     55.82 o 
   1  11   4        6.47        7.97     13.66 o 
   2  11   4     6079.51     5947.70    231.22 o 
   3  11   4     2139.45     2222.92    115.20 o 
  -6  12   4     2854.95     2778.31     91.14 o 
  -5  12   4     6339.21     6257.98    164.65 o 
  -4  12   4     1863.09     1763.65     66.00 o 
  -3  12   4     5902.85     5842.62    154.94 o 
  -2  12   4     6670.59     6762.44    259.96 o 
  -1  12   4     2153.66     2180.79    117.48 o 
   0  12   4     5775.89     5367.50    217.40 o 
   1  12   4     2767.07     2826.60    138.08 o 
  -2 -13   5     2314.81     2393.08     78.76 o 
  -1 -13   5      213.57      193.84     20.24 o 
   0 -13   5       96.51      111.41     16.51 o 
   1 -13   5      524.38      498.72     29.82 o 
   2 -13   5       88.14       93.73     14.22 o 
   3 -13   5        1.45      133.19     28.46 o 
   4 -13   5        7.60       13.31      9.02 o 
   5 -13   5      410.60      387.46     26.50 o 
  -4 -12   5      117.81      128.08     17.18 o 
  -3 -12   5      968.95      984.41     56.97 o 
  -2 -12   5      266.86      259.01     21.87 o 
  -1 -12   5       94.32       95.25     16.51 o 
   0 -12   5       44.85       49.98     13.66 o 
   1 -12   5       67.24       75.41     12.83 o 
   2 -12   5     2011.13     2074.29     83.51 o 
   3 -12   5      533.99      519.80     24.95 o 
   4 -12   5      331.02      312.90     20.07 o 
   5 -12   5     2858.55     2923.72     74.37 o 
   6 -12   5     1062.59     1096.24     81.47 o 
   7 -12   5      204.08      265.03     22.32 o 
  -6 -11   5    16689.68    16590.37    416.32 o 
  -5 -11   5     8832.24     9057.61    301.77 o 
  -4 -11   5     1731.19     1771.10     60.88 o 
  -3 -11   5     5151.30     5178.61    147.00 o 
  -2 -11   5    33050.67    34942.50    745.91 o 
  -1 -11   5       78.37       91.08     20.49 o 
   0 -11   5       13.66       48.62     15.94 o 
   1 -11   5    26112.23    27388.18    590.26 o 
   2 -11   5    15594.60    16097.26    293.70 o 
   3 -11   5      790.49      757.46     23.63 o 
   4 -11   5     1462.66     1541.26     62.36 o 
   5 -11   5    28890.27    30703.81    536.79 o 
   6 -11   5      811.08     1194.81     99.32 o 
   7 -11   5     1750.72     1834.59     47.73 o 
   8 -11   5     8322.77     8728.76    180.93 o 
   9 -11   5     3780.94     4710.69    289.80 o 
  -7 -10   5      302.07      291.90     22.50 o 
  -6 -10   5     4937.53     4696.56    216.70 o 
  -5 -10   5     4209.36     4150.69    106.22 o 
  -4 -10   5      131.98      120.11     11.94 o 
  -3 -10   5       42.44       51.29      8.53 o 
  -2 -10   5     1340.19     1262.50     65.55 o 
  -1 -10   5       57.38       59.86     10.37 o 
   0 -10   5      760.92      791.13     45.00 o 
   1 -10   5     3305.58     3322.16     90.56 o 
   2 -10   5      743.44      693.15     26.32 o 
   3 -10   5        9.14       10.25      8.05 o 
   4 -10   5     5234.16     5026.86     90.56 o 
   5 -10   5     2563.82     2524.92     47.26 o 
   6 -10   5      771.34      731.63     23.51 o 
   7 -10   5       41.37       50.88      8.71 o 
   8 -10   5    16018.56    15649.99    249.48 o 
   9 -10   5     2986.63     2883.89     61.43 o 
  -8  -9   5      446.93      437.01     27.70 o 
  -7  -9   5     1846.72     1874.92     60.87 o 
  -6  -9   5     4029.34     3883.97    122.85 o 
  -5  -9   5       20.15       24.98      7.19 o 
  -4  -9   5      857.95      864.23     25.66 o 
  -3  -9   5     6948.71     6936.39    116.38 o 
  -2  -9   5      457.81      459.56     16.68 o 
  -1  -9   5      285.85      298.28     13.02 o 
   0  -9   5     4518.19     4475.46     87.53 o 
   1  -9   5    12662.75    12381.81    229.44 o 
   2  -9   5    11568.49    11192.16    161.29 o 
   3  -9   5      347.86      357.60     13.60 o 
   4  -9   5      263.00      297.96     12.72 o 
   5  -9   5     2885.00     2836.03     57.60 o 
   6  -9   5       72.83       89.78      8.67 o 
   7  -9   5     1900.94     1948.96     43.94 o 
   8  -9   5      234.27      188.02     17.87 o 
   9  -9   5     4239.73     4151.36     80.25 o 
  10  -9   5     1335.64     1236.26     38.87 o 
  -9  -8   5    10647.79    10819.58    246.04 o 
  -8  -8   5     1375.77     1563.16     54.74 o 
  -7  -8   5     3335.75     3099.75     86.00 o 
  -6  -8   5     3598.30     3639.48    119.97 o 
  -5  -8   5     6788.56     7030.87    118.80 o 
  -4  -8   5     4177.83     4174.49     76.08 o 
  -3  -8   5     3053.71     3059.30     58.22 o 
  -2  -8   5    13585.85    13813.04    214.07 o 
  -1  -8   5     5509.98     5579.09     92.49 o 
   0  -8   5    17752.49    17662.80    238.26 o 
   1  -8   5      902.27      904.83     21.28 o 
   2  -8   5     4604.83     4895.30    121.21 o 
   3  -8   5    15707.41    15552.68    217.84 o 
   4  -8   5    13123.62    13213.86    187.88 o 
   5  -8   5     1975.15     2002.87     43.47 o 
   6  -8   5     1285.95     1338.23     48.41 o 
   7  -8   5     8714.82     8584.84    162.96 o 
   8  -8   5      757.85      952.88     61.92 o 
   9  -8   5     1211.99     1250.23    104.77 o 
  10  -8   5     2311.15     2291.19     58.16 o 
  11  -8   5     6461.43     6976.43    187.02 o 
 -10  -7   5      753.30      788.34     38.10 o 
  -9  -7   5       57.12       58.53     12.30 o 
  -8  -7   5     4154.80     3891.04    102.64 o 
  -7  -7   5     2058.90     2115.54     64.13 o 
  -6  -7   5       66.36       79.21     10.10 o 
  -5  -7   5     3688.60     3759.75     69.52 o 
  -4  -7   5     9965.83    10141.83    161.27 o 
  -3  -7   5      669.70      676.06     17.52 o 
  -2  -7   5     3413.72     3488.52     46.42 o 
  -1  -7   5     6476.81     6518.69     85.72 o 
   0  -7   5     2886.08     2783.36     41.11 o 
   1  -7   5     2723.93     2671.84     37.40 o 
   2  -7   5     9986.35     9817.46    109.30 o 
   3  -7   5     5841.63     5841.10     68.63 o 
   4  -7   5     3641.59     3740.16     46.08 o 
   5  -7   5     7444.35     7375.24     84.17 o 
   6  -7   5     3203.00     3348.10     64.00 o 
   7  -7   5       38.28       37.73      9.89 o 
   8  -7   5      155.28      144.34     11.62 o 
   9  -7   5     5046.55     4875.47    101.55 o 
  10  -7   5     1120.34     1030.58     33.55 o 
  11  -7   5     2656.92     2666.57     65.53 o 
 -10  -6   5      910.13      870.19     38.77 o 
  -9  -6   5       53.78       51.35     11.18 o 
  -8  -6   5        7.92        9.51      6.81 o 
  -7  -6   5      287.12      309.82     20.08 o 
  -6  -6   5      832.32      853.85     24.26 o 
  -5  -6   5     1038.71      988.53     23.14 o 
  -4  -6   5      149.83      179.79      8.69 o 
  -3  -6   5     1271.55     1239.99     22.12 o 
  -2  -6   5     2523.02     2438.53     34.13 o 
  -1  -6   5      233.49      226.95      7.22 o 
   0  -6   5     2966.45     2855.42     38.68 o 
   1  -6   5     2598.49     2625.71     34.06 o 
   2  -6   5      281.58      312.28      8.18 o 
   3  -6   5     2140.50     2121.62     31.05 o 
   4  -6   5     1433.38     1472.24     20.91 o 
   5  -6   5      450.41      478.88     10.35 o 
   6  -6   5     3524.84     3555.73     49.20 o 
   7  -6   5      587.73      558.51     14.91 o 
   8  -6   5     1179.36     1172.03     26.14 o 
   9  -6   5        1.65       25.11      9.53 o 
  10  -6   5       58.82       90.83     12.02 o 
  11  -6   5      588.19      582.01     24.57 o 
 -11  -5   5     3533.27     3477.47     98.79 o 
 -10  -5   5       89.04       81.01     18.78 o 
  -9  -5   5     1354.93     1288.25     47.02 o 
  -8  -5   5      979.11      970.93     52.99 o 
  -7  -5   5     2170.45     2211.08     46.85 o 
  -6  -5   5       24.86       64.53      6.75 o 
  -5  -5   5      333.50      352.25      9.99 o 
  -4  -5   5     7247.11     7165.91     93.32 o 
  -3  -5   5     5375.09     5593.83     77.68 o 
  -2  -5   5     8324.88     8139.49     96.95 o 
  -1  -5   5     2962.82     2841.29     43.83 o 
   0  -5   5    17940.82    17824.16    219.79 o 
   1  -5   5    11753.40    11692.95    121.05 o 
   2  -5   5     7577.53     7324.14     88.33 o 
   3  -5   5     2522.55     2547.29     33.44 o 
   4  -5   5     4251.07     4195.58     47.91 o 
   5  -5   5     9898.08     9909.43    104.33 o 
   6  -5   5     1487.18     1370.74     23.88 o 
   7  -5   5     1259.72     1220.02     26.13 o 
   8  -5   5     1724.68     1674.50     30.90 o 
   9  -5   5      958.32      932.08     23.29 o 
  10  -5   5       75.39       78.55     12.52 o 
  11  -5   5       79.10      125.47     10.32 o 
  12  -5   5     2440.77     2595.86     64.10 o 
 -11  -4   5      259.32      303.08     22.68 o 
 -10  -4   5     6924.80     6304.10    152.34 o 
  -9  -4   5     8375.17     8007.91    151.90 o 
  -8  -4   5     4264.11     4133.10     85.78 o 
  -7  -4   5     1706.11     1655.09     31.23 o 
  -6  -4   5    28754.34    29441.68    335.85 o 
  -5  -4   5     1279.10     1366.39     23.97 o 
  -4  -4   5    12244.90    12436.11    154.87 o 
  -3  -4   5    14092.43    13949.94    171.80 o 
  -2  -4   5    21682.93    20920.54    236.88 o 
  -1  -4   5    13755.05    13302.43    152.83 o 
   0  -4   5    10202.33     9692.79    100.72 o 
   1  -4   5    32811.89    33301.96    352.84 o 
   2  -4   5     4408.76     4251.37     50.67 o 
   3  -4   5    46473.53    47288.82    481.93 o 
   4  -4   5     2550.47     2677.36     32.66 o 
   5  -4   5     8591.15     8597.04     91.43 o 
   6  -4   5    12884.89    13060.23    167.35 o 
   7  -4   5     5470.18     5494.78     83.46 o 
   8  -4   5     6443.62     6171.53     85.43 o 
   9  -4   5     2482.59     2473.51     41.64 o 
  10  -4   5     9948.41     9687.17    173.89 o 
  11  -4   5     4136.70     4104.88     86.76 o 
  12  -4   5        3.27        8.12     10.80 o 
 -12  -3   5      638.78      690.47     34.48 o 
 -11  -3   5      951.16      966.48     33.66 o 
 -10  -3   5     2875.68     3691.99    147.27 o 
  -9  -3   5      776.10      871.56     29.40 o 
  -8  -3   5     9692.39    10024.22    145.61 o 
  -7  -3   5      313.79      396.37     12.97 o 
  -6  -3   5      970.33      985.97     41.21 o 
  -5  -3   5     7181.72     7355.24     95.27 o 
  -4  -3   5     7934.24     7605.01     97.21 o 
  -3  -3   5     3151.93     3328.99     45.83 o 
  -2  -3   5     2194.63     2111.62     28.92 o 
  -1  -3   5     3410.32     3140.49     40.08 o 
   0  -3   5     2020.14     1974.21     25.80 o 
   1  -3   5    11129.70    10855.26    118.83 o 
   2  -3   5     2147.15     2220.80     27.43 o 
   3  -3   5      422.59      483.23      9.93 o 
   4  -3   5     4848.37     4732.74     55.78 o 
   5  -3   5    14549.79    14819.46    159.30 o 
   6  -3   5     3125.25     3059.68     46.39 o 
   7  -3   5     1161.18     1167.86     23.29 o 
   8  -3   5    13883.90    13772.15    175.85 o 
   9  -3   5     1020.40     1049.03     22.89 o 
  10  -3   5    13205.48    13144.36    203.21 o 
  11  -3   5      486.39      538.73     25.46 o 
  12  -3   5      850.69      876.97     34.61 o 
 -12  -2   5       63.59       89.50     11.71 o 
 -11  -2   5     1072.56     1013.06     34.35 o 
 -10  -2   5    20752.90    20511.94    357.66 o 
  -9  -2   5     1833.62     1799.74     40.71 o 
  -8  -2   5     1435.69     1356.96     29.88 o 
  -7  -2   5    17523.50    17547.80    205.81 o 
  -6  -2   5    23454.70    23347.92    286.07 o 
  -5  -2   5     3994.84     3959.10     55.21 o 
  -4  -2   5     2649.80     2497.38     32.97 o 
  -3  -2   5    70775.01    66801.27   1135.04 o 
  -2  -2   5      166.78      212.50     10.93 o 
  -1  -2   5     2174.69     1716.85     25.66 o 
   0  -2   5      281.10      269.57      7.76 o 
   1  -2   5      263.45      194.05      5.73 o 
   2  -2   5      544.44      443.05     10.12 o 
   3  -2   5    86185.14    80421.02   1326.38 o 
   4  -2   5       45.72       37.40      4.05 o 
   5  -2   5       33.01       49.07      4.19 o 
   6  -2   5    33824.03    33947.57    416.48 o 
   7  -2   5     8422.95     8309.44    111.34 o 
   8  -2   5      390.75      360.34     15.10 o 
   9  -2   5     2354.78     2309.03     49.08 o 
  10  -2   5    22196.48    22282.83    337.77 o 
  11  -2   5     1435.07     1339.07     41.93 o 
  12  -2   5      261.78      255.14     19.45 o 
 -12  -1   5      645.38      647.57     27.27 o 
 -11  -1   5     6332.42     6136.81    105.98 o 
 -10  -1   5      551.38      547.01     19.56 o 
  -9  -1   5      123.69      151.98      8.44 o 
  -8  -1   5    11294.79    11099.90    144.14 o 
  -7  -1   5    13125.06    13012.93    165.10 o 
  -6  -1   5      898.64      833.21     17.99 o 
  -5  -1   5     9452.42     9027.89    114.88 o 
  -4  -1   5    87638.64    82010.34   2358.02 o 
  -3  -1   5    39152.95    38372.46    507.32 o 
  -2  -1   5      242.24      268.88      9.42 o 
  -1  -1   5     9341.88     8114.12    105.19 o 
   0  -1   5     4905.96     3916.51     67.53 o 
   1  -1   5     2081.39     1884.91     23.61 o 
   2  -1   5     2368.33     2213.77     27.15 o 
   3  -1   5    67038.11    67162.52   1568.46 o 
   4  -1   5    48178.97    47649.20    653.03 o 
   5  -1   5      164.47      219.73      9.45 o 
   6  -1   5      421.84      403.73     15.81 o 
   7  -1   5    10122.68    10000.26    146.49 o 
   8  -1   5     1782.01     1719.34     35.57 o 
   9  -1   5      322.53      325.33     15.59 o 
  10  -1   5     1470.87     1398.20     36.72 o 
  11  -1   5     1902.37     1827.53     50.53 o 
  12  -1   5      270.71      301.55     21.06 o 
 -12   0   5     3430.80     3853.56    124.44 o 
 -11   0   5    11188.93    11380.84    180.32 o 
 -10   0   5       22.93       57.41     17.25 o 
  -9   0   5     2119.31     2185.83     37.26 o 
  -8   0   5     8138.46     8754.26    115.87 o 
  -7   0   5     1360.67     1416.12     25.15 o 
  -6   0   5      219.26      247.08      6.88 o 
  -5   0   5     8858.87     9432.56    169.58 o 
  -4   0   5     6599.34     6555.26     92.67 o 
  -3   0   5     6504.37     6152.25     97.88 o 
  -2   0   5     3653.34     3597.12     53.53 o 
  -1   0   5      687.01      716.16     13.93 o 
   0   0   5      366.20      318.44      6.76 o 
   1   0   5       25.40       55.14      6.62 o 
   2   0   5      283.10      284.11      7.09 o 
   3   0   5     3311.07     3313.43     55.33 o 
   4   0   5    23099.85    23269.68    261.00 o 
   5   0   5      306.96      311.50     11.21 o 
   6   0   5     1732.47     1775.00     34.79 o 
   7   0   5    15791.74    15607.94    219.92 o 
   8   0   5      525.00      603.98     19.61 o 
   9   0   5        5.93       18.02      7.72 o 
  10   0   5     7502.54     7694.49    132.25 o 
  11   0   5     8388.71     8438.28    143.58 o 
  12   0   5     1786.26     1754.80     52.57 o 
 -12   1   5      559.36      645.79     22.85 o 
 -11   1   5     1713.73     1673.58     34.25 o 
 -10   1   5      119.45      136.29      8.38 o 
  -9   1   5     4307.30     4258.92     62.18 o 
  -8   1   5      353.99      338.70     12.66 o 
  -7   1   5     6361.21     6126.78     82.35 o 
  -6   1   5    13434.51    13276.16    178.01 o 
  -5   1   5     4208.81     4219.01     61.07 o 
  -4   1   5    12130.97    12353.74    152.33 o 
  -3   1   5      210.18      268.70      9.33 o 
  -2   1   5      229.87      183.74      6.93 o 
  -1   1   5     3964.33     3776.70     44.13 o 
   0   1   5     9622.92     9226.99    110.80 o 
   1   1   5     7789.43     7153.12     71.08 o 
   2   1   5     7043.19     7064.26     74.70 o 
   3   1   5     9018.09     8701.34     91.50 o 
   4   1   5     1683.62     1538.95     35.73 o 
   5   1   5     4422.79     4263.61     67.15 o 
   6   1   5     1285.26     1239.63     27.27 o 
   7   1   5      697.67      722.98     20.49 o 
   8   1   5     7336.21     7118.76    120.52 o 
   9   1   5      371.92      381.48     20.14 o 
  10   1   5      284.65      278.49     18.79 o 
  11   1   5     3744.12     3632.22     86.29 o 
 -12   2   5     2534.79     2533.64     78.40 o 
 -11   2   5        2.04       11.46      6.76 o 
 -10   2   5       36.03       29.97      6.11 o 
  -9   2   5     1285.56     1282.53     28.95 o 
  -8   2   5      246.17      297.64     18.72 o 
  -7   2   5     4825.43     4637.79     64.51 o 
  -6   2   5      397.35      433.44     13.50 o 
  -5   2   5    12321.30    12437.84    203.58 o 
  -4   2   5     1452.69     1540.25     33.84 o 
  -3   2   5    26121.31    27719.20    391.71 o 
  -2   2   5      686.21      562.14     20.50 o 
  -1   2   5     2540.62     2316.30     35.14 o 
   0   2   5    11502.80    11053.21    132.08 o 
   1   2   5     2721.41     2966.41     37.77 o 
   2   2   5    22466.49    23338.75    211.41 o 
   3   2   5     5079.52     5044.28     55.09 o 
   4   2   5     2997.39     2971.64     43.80 o 
   5   2   5     3023.18     2845.85     48.13 o 
   6   2   5      267.47      304.75     18.94 o 
   7   2   5     1557.47     1556.41     33.61 o 
   8   2   5        2.03       35.40     15.54 o 
   9   2   5      183.53      178.06     15.09 o 
  10   2   5      122.52      120.30     13.72 o 
  11   2   5      319.31      320.59     26.57 o 
 -12   3   5     1825.17     1792.01     44.50 o 
 -11   3   5     1045.17     1019.38     29.81 o 
 -10   3   5     4210.72     4479.75     74.72 o 
  -9   3   5       48.45      157.10     25.05 o 
  -8   3   5     5543.30     5498.01     84.75 o 
  -7   3   5      259.06      412.10     50.22 o 
  -6   3   5    16280.47    16600.65    246.54 o 
  -5   3   5     5290.93     5412.80     77.67 o 
  -4   3   5        4.10       22.77      6.83 o 
  -3   3   5    12639.03    13449.04    154.55 o 
  -2   3   5     4013.20     3832.62     68.75 o 
  -1   3   5     7390.65     7270.98     95.89 o 
   0   3   5        5.67       41.08      8.08 o 
   1   3   5    32861.05    32845.52    349.04 o 
   2   3   5     1531.99     1431.94     18.24 o 
   3   3   5     1652.33     1854.22     31.31 o 
   4   3   5     2673.01     3185.24     97.01 o 
   5   3   5     2847.52     2880.45     49.02 o 
   6   3   5     1970.46     2139.68     40.46 o 
   7   3   5     1536.00     1539.49     40.59 o 
   8   3   5     6008.61     6133.77    263.72 o 
   9   3   5      177.11      241.29     20.52 o 
 -12   4   5     6425.10     6159.89    130.17 o 
 -11   4   5     2473.91     2368.02     81.19 o 
 -10   4   5     1937.37     1850.60     50.76 o 
  -9   4   5     1781.50     1779.63     41.83 o 
  -8   4   5     4075.39     3880.71     63.74 o 
  -7   4   5      344.24      356.89     16.33 o 
  -6   4   5      554.70      525.75     16.77 o 
  -5   4   5     2358.45     2286.59     42.65 o 
  -4   4   5     1934.16     1925.56     29.83 o 
  -3   4   5      282.13      238.32      6.53 o 
  -2   4   5      787.51      808.28     15.12 o 
  -1   4   5     1427.05     1397.46     24.78 o 
   0   4   5        7.91       18.59      3.99 o 
   1   4   5       83.25       77.30      4.05 o 
   2   4   5     7611.95     7466.84     84.07 o 
   3   4   5     6687.71     6798.56     77.91 o 
   4   4   5     2460.37     2348.73     37.43 o 
   5   4   5       66.58       67.76      6.96 o 
   6   4   5    16697.65    16192.57    251.12 o 
   7   4   5       48.83       51.97     18.22 o 
   8   4   5      967.53      936.35     39.88 o 
   9   4   5     4422.28     4055.16    135.46 o 
  10   4   5     6870.36     6638.47    166.18 o 
 -12   5   5     7647.85     7388.16    194.69 o 
 -11   5   5      757.55      786.87     42.01 o 
 -10   5   5     5920.54     5593.47    149.02 o 
  -9   5   5     6437.14     6247.89    159.71 o 
  -8   5   5    22963.26    22662.43    337.24 o 
  -7   5   5     1390.35     1446.91     29.74 o 
  -6   5   5      508.60      539.56     16.96 o 
  -5   5   5    61759.79    63956.58    836.49 o 
  -4   5   5    17288.88    16995.81    208.31 o 
  -3   5   5     8048.54     8143.15     97.24 o 
  -2   5   5    23959.16    23836.58    266.66 o 
  -1   5   5    72774.96    74198.79    778.53 o 
   0   5   5      173.14      205.04      8.00 o 
   1   5   5        5.15       19.27      3.00 o 
   2   5   5    43924.52    44255.34    466.14 o 
   3   5   5    28833.41    29072.42    332.73 o 
   4   5   5     7746.85     7672.40    125.65 o 
   5   5   5     4180.12     4152.32     76.51 o 
   6   5   5    17938.39    17616.77    282.19 o 
   7   5   5      697.03      635.59     31.00 o 
   8   5   5      787.36      778.85     37.06 o 
   9   5   5     1712.46     1515.95     56.80 o 
 -12   6   5     5251.26     5971.33    376.24 o 
 -11   6   5     1739.35     1723.27     67.49 o 
 -10   6   5     2378.76     2652.42     86.59 o 
  -9   6   5     2352.65     2870.70     88.70 o 
  -8   6   5     8805.07     9435.96    211.61 o 
  -7   6   5       18.28       44.55     13.11 o 
  -6   6   5       65.64       65.08      9.17 o 
  -4   6   5     2426.07     2583.43     46.88 o 
  -3   6   5      112.04      124.49      4.79 o 
  -2   6   5     4283.29     4353.83     54.70 o 
  -1   6   5      910.77     1082.27     24.45 o 
   0   6   5        1.32       15.16      2.39 o 
   1   6   5     1572.92     1713.63     29.85 o 
   2   6   5     4600.61     4714.02     80.75 o 
   3   6   5       25.23       38.18      8.73 o 
   4   6   5        0.59       10.09      4.24 o 
   5   6   5     8727.15     8737.80    144.99 o 
   6   6   5     6561.54     6565.00    128.08 o 
   7   6   5     3396.48     3425.45     94.06 o 
   8   6   5      135.83      165.09     25.05 o 
   9   6   5     8822.33     9313.58    218.72 o 
 -11   7   5      675.61      617.14     38.26 o 
 -10   7   5       22.09       57.81     13.66 o 
  -9   7   5      400.15      446.34     29.28 o 
  -8   7   5      232.94      233.31     16.54 o 
  -7   7   5     1358.20     1302.63     52.51 o 
  -6   7   5     3569.79     3302.91     74.36 o 
  -5   7   5     6056.65     5848.72    115.83 o 
  -4   7   5     1724.29     1754.28     43.72 o 
  -3   7   5      523.44      534.78     24.57 o 
  -2   7   5     7518.92     7552.16    147.39 o 
  -1   7   5     6350.15     6418.43     94.79 o 
   0   7   5     1690.20     1736.83     42.47 o 
   1   7   5     1470.84     1467.24     38.94 o 
   2   7   5     2528.96     2302.46     46.43 o 
   3   7   5     3854.80     3679.43     68.61 o 
   4   7   5      562.21      626.32     21.64 o 
   5   7   5      159.53      144.78     12.63 o 
   6   7   5      617.87      629.87     26.26 o 
   7   7   5      100.52      104.13     12.26 o 
   8   7   5     2680.41     2605.75    111.25 o 
 -11   8   5     6552.98     6458.84    176.12 o 
 -10   8   5      593.86      592.82     62.64 o 
  -9   8   5      216.78      222.23     29.60 o 
  -8   8   5     9750.98     9611.65    187.59 o 
  -7   8   5     3285.24     3380.81     79.26 o 
  -6   8   5     3919.32     3768.25     89.04 o 
  -5   8   5     6610.55     6507.70    128.88 o 
  -4   8   5     2346.70     2346.22     58.22 o 
  -3   8   5     2407.11     2627.08    101.81 o 
  -2   8   5       41.49       50.09     14.80 o 
  -1   8   5       71.35       69.45     17.08 o 
   0   8   5      144.22      150.29     23.91 o 
   1   8   5    10220.62    10294.47    223.90 o 
   2   8   5       40.90       98.25     12.58 o 
   3   8   5       85.69       78.20     10.35 o 
   4   8   5    14322.12    13855.12    256.86 o 
   5   8   5     3760.85     3750.18     83.00 o 
   6   8   5        1.34       14.87      6.99 o 
   7   8   5     2838.49     2669.74     68.51 o 
 -10   9   5     4053.86     4405.60    164.51 o 
  -9   9   5     1112.98     1246.56     57.55 o 
  -8   9   5     4244.89     4775.35    107.08 o 
  -7   9   5    12937.62    13704.48    255.85 o 
  -6   9   5        1.71        9.66      5.79 o 
  -5   9   5        2.83       13.97      5.89 o 
  -4   9   5    16017.49    16874.80    370.46 o 
  -3   9   5    10467.62    11333.73    375.22 o 
  -2   9   5      890.59      941.20     61.53 o 
  -1   9   5     4617.87     5366.31    202.48 o 
   0   9   5    13304.29    14234.57    460.52 o 
   1   9   5        4.81       -1.14      7.97 o 
   2   9   5        4.81        9.11     11.38 o 
   3   9   5    10333.75    10934.52    367.93 o 
   4   9   5     5184.84     5587.48    139.25 o 
   5   9   5      853.75      982.53     43.63 o 
   6   9   5     1952.44     2353.62     84.95 o 
  -9  10   5      457.70      472.09     32.83 o 
  -8  10   5       91.87       93.49     13.07 o 
  -7  10   5      566.53      536.98     26.45 o 
  -6  10   5      569.03      557.04     39.30 o 
  -5  10   5       98.64       97.51     13.66 o 
  -4  10   5     2122.54     2049.81     66.74 o 
  -3  10   5      890.15     1049.37     68.36 o 
  -2  10   5        2.60       11.38     11.38 o 
  -1  10   5     1277.67     1233.29     76.37 o 
   0  10   5     4908.64     4915.09    194.45 o 
   1  10   5        7.46        5.69     10.25 o 
   2  10   5       94.65       83.11     21.63 o 
   3  10   5     1124.55     1097.39     72.93 o 
   4  10   5       12.86        4.55     11.38 o 
  -7  11   5      486.15      428.68     30.10 o 
  -6  11   5     1800.90     1788.99     65.39 o 
  -5  11   5       35.02       37.84     11.16 o 
  -4  11   5      465.66      473.50     28.73 o 
  -3  11   5      453.86      430.85     26.74 o 
  -2  11   5     1446.32     1410.08     86.63 o 
  -1  11   5     1212.67     1238.81     79.78 o 
   0  11   5      798.89      814.54     63.80 o 
   1  11   5      905.54      829.42     64.94 o 
   2  11   5     2736.14     2574.43    128.95 o 
   3  11   5      293.64      329.08     40.99 o 
  -5  12   5     9100.16     9344.92    229.08 o 
  -4  12   5     1071.88     1231.94     58.68 o 
  -3  12   5     8119.12     8102.40    202.32 o 
  -2  12   5     3696.04     3935.62    174.74 o 
  -1  12   5     3319.71     3422.79    158.70 o 
   0  12   5     6157.45     6690.53    258.65 o 
  -1 -13   6       14.74       23.01     14.80 o 
   0 -13   6       50.62       71.11     21.06 o 
   1 -13   6      281.81      302.36     24.08 o 
   2 -13   6      355.78      351.54     25.43 o 
   3 -13   6      835.91      865.13     41.06 o 
   4 -13   6      121.25       89.62     14.73 o 
   5 -13   6      463.69      501.86     37.01 o 
  -4 -12   6     5530.86     5529.45    199.03 o 
  -3 -12   6       67.59       82.65     15.94 o 
  -2 -12   6     5517.86     5907.97    151.78 o 
  -1 -12   6      271.31      287.04     22.43 o 
   0 -12   6     7669.44     7658.18    187.39 o 
   1 -12   6     7690.86     7777.47    189.75 o 
   2 -12   6     6240.70     6456.87    162.72 o 
   3 -12   6     6546.41     6955.26    137.83 o 
   4 -12   6      209.31      224.46     34.12 o 
   5 -12   6     5142.82     5512.42    180.01 o 
   6 -12   6       30.29       66.02     10.13 o 
   7 -12   6     2873.80     3123.57    101.68 o 
  -5 -11   6     1280.79     1276.44     67.24 o 
  -4 -11   6      671.27      693.70     45.56 o 
  -3 -11   6        2.67        5.53      8.20 o 
  -2 -11   6        6.58       11.67     14.23 o 
  -1 -11   6     1366.25     1308.92     48.67 o 
   1 -11   6      838.57      830.66     36.41 o 
   2 -11   6      964.57      873.80     37.51 o 
   3 -11   6      446.22      428.91     29.61 o 
   4 -11   6      353.90      331.12     54.66 o 
   5 -11   6     1949.97     1903.26     43.92 o 
   6 -11   6      413.68      454.71     19.11 o 
   7 -11   6       65.01       87.60     10.00 o 
   8 -11   6     2508.05     2368.88     53.78 o 
  -7 -10   6       52.51       49.17     11.99 o 
  -6 -10   6      257.10      282.90     21.32 o 
  -5 -10   6       20.53       31.59      9.56 o 
  -4 -10   6     2027.57     1978.76     50.37 o 
  -3 -10   6      618.78      611.31     23.72 o 
  -2 -10   6      161.49      163.93     18.25 o 
  -1 -10   6     1549.36     1509.87     51.30 o 
   0 -10   6      488.83      456.40     24.90 o 
   1 -10   6      746.19      778.04     47.28 o 
   2 -10   6      210.16      215.54     14.74 o 
   3 -10   6     2775.68     2733.71     56.03 o 
   4 -10   6      410.88      411.60     23.51 o 
   5 -10   6        4.79        8.31      6.19 o 
   6 -10   6     2873.28     2746.07     57.11 o 
   7 -10   6      204.20      244.58     14.48 o 
   8 -10   6     1675.84     1700.03     42.29 o 
   9 -10   6       29.97       53.68      9.30 o 
  -8  -9   6     5258.30     5699.47    273.90 o 
  -7  -9   6        1.02       54.75     13.66 o 
  -6  -9   6      638.73      695.79     32.19 o 
  -5  -9   6     2272.82     2883.13     79.46 o 
  -4  -9   6       30.96      277.05     20.05 o 
  -3  -9   6     2753.25     2780.75     55.72 o 
  -2  -9   6     5749.12     6072.75    103.19 o 
  -1  -9   6     1164.98     1506.78     38.86 o 
   0  -9   6     1242.96     1239.68     40.42 o 
   1  -9   6       11.06       17.41      4.71 o 
   2  -9   6      305.46      406.96     14.44 o 
   3  -9   6     6322.56     6274.37     97.30 o 
   4  -9   6     3272.61     3626.25     78.86 o 
   5  -9   6     1420.91     1516.03     42.08 o 
   6  -9   6     2925.54     2972.37     73.97 o 
   7  -9   6     6850.33     6797.72    117.80 o 
   8  -9   6      507.11      560.31     23.49 o 
   9  -9   6      483.39      488.40     22.46 o 
  10  -9   6     5589.92     5980.81    187.09 o 
  -9  -8   6      331.43      295.86     23.50 o 
  -8  -8   6     6600.25     6089.19    149.00 o 
  -7  -8   6     1755.48     1605.68     54.31 o 
  -6  -8   6      652.36      670.31     35.31 o 
  -5  -8   6    26717.75    26558.93    570.02 o 
  -4  -8   6    19926.60    20116.82    308.06 o 
  -3  -8   6       83.98      114.64     15.12 o 
  -2  -8   6     7969.34     7786.82    147.67 o 
  -1  -8   6    41305.15    43058.85    566.50 o 
   0  -8   6    10447.00    10560.34    126.52 o 
   1  -8   6      878.29      890.07     16.74 o 
   2  -8   6    21876.60    22246.65    253.27 o 
   3  -8   6    20703.56    20574.61    235.14 o 
   4  -8   6      603.74      598.69     18.01 o 
   5  -8   6     1121.17     1053.83     32.03 o 
   6  -8   6    25557.72    24390.32    524.75 o 
   7  -8   6     5540.62     5324.51    108.12 o 
   8  -8   6     2219.53     2161.02     53.81 o 
   9  -8   6     3766.22     3672.59     81.69 o 
  10  -8   6     1257.28     1072.01     35.37 o 
  -9  -7   6      287.61      295.75     22.37 o 
  -8  -7   6     8504.26     8003.15    185.78 o 
  -7  -7   6     1382.23     1301.69     50.16 o 
  -6  -7   6      481.58      490.51     24.93 o 
  -5  -7   6      752.71      692.28     25.73 o 
  -4  -7   6     6398.79     6350.59    117.05 o 
  -3  -7   6     2494.34     2392.55     35.01 o 
  -2  -7   6     2520.60     2491.35     33.38 o 
  -1  -7   6       69.41       82.72      6.79 o 
   0  -7   6     3244.27     3167.19     43.72 o 
   1  -7   6     4771.49     4638.83     56.43 o 
   2  -7   6     9363.73     9461.16    106.64 o 
   3  -7   6      100.44      120.35      5.92 o 
   4  -7   6       10.18       19.08      2.98 o 
   5  -7   6     7855.20     7977.33    103.07 o 
   6  -7   6    10505.02    10665.43    165.57 o 
   7  -7   6      340.13      341.20     30.18 o 
   8  -7   6      294.48      318.07     16.57 o 
   9  -7   6    10247.92    10002.01    189.25 o 
  10  -7   6     3638.04     3448.31     78.28 o 
  11  -7   6      356.31      323.44     18.28 o 
 -10  -6   6        4.77       39.80     11.18 o 
  -9  -6   6     1479.25     1798.55     59.58 o 
  -7  -6   6      723.13      803.63     33.37 o 
  -6  -6   6     6018.25     6165.00    123.33 o 
  -5  -6   6     3555.50     4186.36     60.84 o 
  -4  -6   6     2791.30     2894.68     43.61 o 
  -3  -6   6      184.34      289.94     10.07 o 
  -2  -6   6     5677.77     6554.95     80.56 o 
  -1  -6   6    10696.21    10883.35    119.90 o 
   0  -6   6     1980.56     2097.78     29.18 o 
   1  -6   6      182.51      340.96      8.93 o 
   3  -6   6    12318.88    12813.08    150.72 o 
   4  -6   6     1410.21     1433.50     21.06 o 
   5  -6   6        2.18      217.72     14.89 o 
   6  -6   6     6882.15     7161.45    105.38 o 
   7  -6   6     2110.27     2488.00     49.79 o 
   8  -6   6      441.46      485.24     15.80 o 
   9  -6   6     5800.18     5877.07     99.56 o 
  10  -6   6     2632.66     2781.69     65.65 o 
  11  -6   6      162.18      176.62     13.60 o 
 -11  -5   6     7843.66     7973.86    190.04 o 
 -10  -5   6       87.74       86.30     13.61 o 
  -9  -5   6      261.82      278.40     20.75 o 
  -8  -5   6    24058.91    23320.16    485.84 o 
  -7  -5   6     6746.58     6623.93    126.40 o 
  -6  -5   6     5667.14     5474.23     91.67 o 
  -5  -5   6       22.97       40.55      6.55 o 
  -4  -5   6    26028.66    26234.04    318.41 o 
  -3  -5   6      105.58      150.56     12.10 o 
  -2  -5   6    27299.02    27836.90    314.04 o 
  -1  -5   6    30158.69    29942.05    337.35 o 
   0  -5   6    10763.43    10494.43    109.71 o 
   1  -5   6    41725.55    41952.64    444.89 o 
   2  -5   6     5505.37     5404.07     67.78 o 
   3  -5   6    17537.06    17501.03    190.87 o 
   4  -5   6     6641.56     6387.70     70.14 o 
   5  -5   6    23473.81    23442.65    265.33 o 
   6  -5   6     2215.45     2136.72     38.48 o 
   7  -5   6      109.46      156.36     10.86 o 
   8  -5   6    18075.16    17935.57    226.10 o 
   9  -5   6     8385.68     8318.08    113.35 o 
  10  -5   6      758.33      747.88     22.81 o 
  11  -5   6      350.52      347.90     15.64 o 
 -11  -4   6      269.77      290.58     21.86 o 
 -10  -4   6     7000.13     6951.78    165.70 o 
  -9  -4   6      776.98      832.30     48.99 o 
  -8  -4   6      168.31      159.57     11.10 o 
  -7  -4   6     3762.17     3667.79     57.22 o 
  -6  -4   6     4030.10     3903.60     58.81 o 
  -5  -4   6     2336.19     2446.43     37.45 o 
  -4  -4   6     1080.51     1018.69     19.11 o 
  -3  -4   6     5828.54     5717.17     70.71 o 
  -2  -4   6      189.17      201.11      8.93 o 
  -1  -4   6     4695.51     4496.34     56.38 o 
   0  -4   6     9743.94     9324.51     98.06 o 
   1  -4   6      736.88      723.51     13.04 o 
   2  -4   6     2660.45     2576.88     31.95 o 
   3  -4   6     3019.02     2826.10     34.32 o 
   4  -4   6     1510.94     1466.35     21.96 o 
   5  -4   6      510.26      548.75     15.27 o 
   6  -4   6     9275.46     9120.09    120.56 o 
   7  -4   6     6129.17     6059.18     91.77 o 
   8  -4   6     4573.41     4626.90     73.77 o 
   9  -4   6       19.58       34.29      5.23 o 
  10  -4   6     4346.44     4347.77     77.99 o 
  11  -4   6      883.88      840.79     32.91 o 
 -12  -3   6      757.30      795.38     36.68 o 
 -11  -3   6       36.92       66.81     10.55 o 
 -10  -3   6     1182.91     1176.57     37.04 o 
  -9  -3   6      935.96      962.45     27.59 o 
  -8  -3   6      563.10      632.93     20.74 o 
  -7  -3   6     2129.45     2266.85     42.31 o 
  -6  -3   6     1011.65     1042.33     23.47 o 
  -5  -3   6      366.82      409.41     16.00 o 
  -4  -3   6      293.46      304.17     12.31 o 
  -3  -3   6     2118.31     2238.67     31.01 o 
  -2  -3   6      173.17      303.69     10.49 o 
  -1  -3   6      581.52     1148.69     32.62 o 
   0  -3   6     1990.36     2064.98     29.29 o 
   1  -3   6     7089.32     6930.10     78.84 o 
   2  -3   6     1921.18     1876.96     25.97 o 
   3  -3   6     1386.82     1640.12     28.53 o 
   4  -3   6      105.99      141.50      8.49 o 
   5  -3   6      212.86      238.02      7.54 o 
   6  -3   6      517.71      551.72     24.54 o 
   7  -3   6     1201.62     1346.06     27.38 o 
   8  -3   6     1005.44     1090.03     24.47 o 
   9  -3   6       53.10      193.62     18.40 o 
  10  -3   6      627.42      718.76     25.15 o 
  11  -3   6        7.47       14.64      8.65 o 
 -12  -2   6      824.18      863.81     31.82 o 
 -11  -2   6     1108.50     1091.79     35.53 o 
 -10  -2   6     4577.92     4474.31     94.22 o 
  -9  -2   6        1.38       25.36      5.84 o 
  -8  -2   6      289.76      324.66     11.48 o 
  -7  -2   6     3707.96     3586.99     53.62 o 
  -6  -2   6     1877.88     1855.71     30.90 o 
  -5  -2   6     2494.63     2418.29     40.28 o 
  -4  -2   6    13347.09    13114.50    163.10 o 
  -3  -2   6    13611.78    13589.55    168.10 o 
  -2  -2   6      185.95      196.05      8.42 o 
  -1  -2   6       69.05       30.37      3.28 o 
   0  -2   6     7066.98     6587.28     87.84 o 
   1  -2   6      763.01      933.40     15.89 o 
   2  -2   6     2135.84     2071.52     30.97 o 
   3  -2   6    21893.89    22082.14    237.70 o 
   4  -2   6     3590.75     3732.24     53.58 o 
   5  -2   6      118.87      128.85     12.84 o 
   6  -2   6     6553.31     6694.53    101.85 o 
   7  -2   6     1430.18     1437.74     35.09 o 
   8  -2   6      213.60      225.82     13.27 o 
   9  -2   6      301.44      290.17     15.40 o 
  10  -2   6     1972.46     1852.63     44.37 o 
  11  -2   6        2.12        5.67      6.56 o 
 -12  -1   6    10225.18    10134.92    197.99 o 
 -11  -1   6     1891.79     1837.51     41.31 o 
 -10  -1   6     2107.08     2134.56     40.77 o 
  -9  -1   6     4896.20     4643.05     72.95 o 
  -8  -1   6    18051.09    17342.97    218.35 o 
  -7  -1   6      583.41      546.92     19.70 o 
  -6  -1   6     2359.09     2265.89     34.99 o 
  -5  -1   6    64227.26    63831.77    944.93 o 
  -4  -1   6       11.42       20.11     10.55 o 
  -3  -1   6    23062.81    23254.55    309.17 o 
  -2  -1   6     1834.89     1673.73     27.42 o 
  -1  -1   6     2604.32     2155.45     33.65 o 
   0  -1   6      255.95      177.16      9.55 o 
   1  -1   6    16176.14    14765.36    188.32 o 
   2  -1   6    17249.58    16916.41    181.00 o 
   3  -1   6       77.94      141.22      5.44 o 
   4  -1   6    49644.77    48674.31    589.54 o 
   5  -1   6     3693.54     3763.20     55.01 o 
   6  -1   6      393.51      423.24     17.70 o 
   7  -1   6     8133.23     7842.88    118.83 o 
   8  -1   6    18047.84    17779.90    247.04 o 
   9  -1   6      922.76      932.90     27.64 o 
  10  -1   6     1624.63     1602.80     40.36 o 
  11  -1   6     6451.13     6419.85    114.74 o 
 -12   0   6     2643.19     2933.92     97.86 o 
 -11   0   6       11.05       24.61      6.29 o 
 -10   0   6     5713.37     5800.07     88.44 o 
  -9   0   6     1112.49     1488.95     27.69 o 
  -8   0   6      207.52      553.16     71.44 o 
  -7   0   6     4167.51     5014.45    143.56 o 
  -6   0   6     2812.50     2826.25     51.47 o 
  -5   0   6      925.05     1042.08     22.58 o 
  -4   0   6     2333.45     2360.34     56.14 o 
  -3   0   6     4583.80     4801.11     79.50 o 
  -2   0   6     2613.99     2603.91     39.39 o 
  -1   0   6     4868.63     4570.93     63.13 o 
   0   0   6      113.77      135.72      8.70 o 
   1   0   6     2314.24     2323.47     35.50 o 
   2   0   6     6720.81     6779.06     72.94 o 
   3   0   6      814.11     1000.74     25.21 o 
   4   0   6      552.73      597.54     13.21 o 
   5   0   6     1445.08     1623.39     32.11 o 
   6   0   6    12809.91    12853.95    182.82 o 
   7   0   6     5492.97     5178.84     83.44 o 
   8   0   6     5180.03     5021.14    101.83 o 
   9   0   6     2141.62     2572.76    102.21 o 
  10   0   6      200.80      175.92     15.93 o 
  11   0   6     5189.02     5256.70    113.99 o 
 -12   1   6     3307.50     3123.93     79.40 o 
 -11   1   6      629.91      597.97     22.20 o 
 -10   1   6     2187.34     2077.00     46.46 o 
  -9   1   6    14890.58    14534.93    205.41 o 
  -8   1   6     9483.60     9086.22    132.59 o 
  -7   1   6     3710.92     3557.74     63.47 o 
  -6   1   6     3224.47     3227.68     64.20 o 
  -5   1   6    16072.01    15727.20    227.08 o 
  -4   1   6     3355.40     3326.76     47.36 o 
  -3   1   6     3662.48     3568.94     53.81 o 
  -2   1   6    11709.37    10980.97    138.49 o 
  -1   1   6     4230.97     4352.17     57.37 o 
   0   1   6    17438.62    17196.59    176.38 o 
   1   1   6    10199.34    10394.60    107.83 o 
   2   1   6     1062.15     1021.79     15.13 o 
   3   1   6       18.05       37.20      3.55 o 
   4   1   6    39539.80    39665.51    476.40 o 
   5   1   6      350.38      370.90     12.94 o 
   6   1   6      423.05      411.16     14.58 o 
   7   1   6    12679.89    12350.91    178.75 o 
   8   1   6     7865.34     7664.47    145.62 o 
   9   1   6     5815.88     5755.53    158.64 o 
  10   1   6      401.34      368.00     21.45 o 
  11   1   6     5937.61     5807.80    123.62 o 
 -12   2   6      473.81      501.00     21.21 o 
 -11   2   6      566.95      637.81     22.94 o 
 -10   2   6    12057.95    11662.52    198.59 o 
  -9   2   6     8068.17     7862.55    134.41 o 
  -8   2   6     5140.27     4932.21     89.08 o 
  -7   2   6     6129.45     5961.44    114.93 o 
  -6   2   6    31122.14    31579.25    547.61 o 
  -5   2   6     1454.79     1392.04     31.01 o 
  -4   2   6      992.73     1086.30     26.55 o 
  -3   2   6    78371.84    79417.09   1934.56 o 
  -2   2   6    80179.55    81062.05   1452.93 o 
  -1   2   6     4507.97     4475.28     62.71 o 
   0   2   6    21253.84    20444.43    242.62 o 
   1   2   6    75966.24    74979.45   1836.26 o 
   2   2   6    10191.11    10344.17    101.14 o 
   3   2   6      212.78      240.59      8.69 o 
   4   2   6    10670.79    10136.71    164.82 o 
   5   2   6    22335.62    22192.38    304.34 o 
   6   2   6     4483.03     4345.72     70.94 o 
   7   2   6      154.95      158.80     11.00 o 
   8   2   6     8845.96     8612.03    161.42 o 
   9   2   6     1719.13     1698.69     48.02 o 
  10   2   6      618.67      586.53     27.57 o 
 -12   3   6        7.77       15.21      6.37 o 
 -11   3   6     3092.23     3150.08     77.01 o 
 -10   3   6     8977.98     9798.64    164.60 o 
  -9   3   6      576.54      618.90     22.40 o 
  -8   3   6     1497.86     1589.91     41.48 o 
  -7   3   6     1864.19     2058.31     49.51 o 
  -6   3   6     1723.27     1985.54     46.06 o 
  -5   3   6      532.06      562.73     29.11 o 
  -4   3   6     3569.23     3700.74     78.12 o 
  -3   3   6     3070.68     3956.63    131.66 o 
  -2   3   6      731.49      743.63     17.56 o 
  -1   3   6      728.66      723.29     17.30 o 
   0   3   6      496.92      499.30     16.56 o 
   1   3   6    17541.70    18334.95    199.19 o 
   2   3   6     2951.44     3150.30     47.11 o 
   3   3   6      276.34      313.04      7.60 o 
   4   3   6     5249.22     5260.10     73.44 o 
   5   3   6     3757.98     3879.94     63.37 o 
   6   3   6     4078.98     3824.66     64.27 o 
   7   3   6      203.16      234.83     14.83 o 
   8   3   6    16874.84    17108.88    483.44 o 
   9   3   6     1816.92     1937.65     64.88 o 
  10   3   6      206.98      190.26     20.52 o 
 -12   4   6     3386.31     3272.96    106.12 o 
 -11   4   6      493.35      505.09     33.24 o 
 -10   4   6     3877.51     3732.29     84.92 o 
  -9   4   6      584.98      564.48     21.43 o 
  -8   4   6     1644.77     1732.96     40.22 o 
  -7   4   6     1507.46     1462.95     33.19 o 
  -6   4   6     9122.35     9218.40    143.33 o 
  -5   4   6     4055.49     3978.78     67.74 o 
  -4   4   6        7.08       17.28      2.91 o 
  -3   4   6    20564.91    21045.74    239.94 o 
  -2   4   6      691.90      715.78     29.07 o 
  -1   4   6     1730.39     1632.13     25.73 o 
   0   4   6      991.43      974.07     19.72 o 
   1   4   6    14302.17    14350.34    155.34 o 
   2   4   6     3773.43     3634.62     39.65 o 
   3   4   6      486.67      445.32     11.07 o 
   4   4   6     7715.13     7587.94    101.93 o 
   5   4   6     1013.88     1009.13     23.82 o 
   6   4   6     1666.50     1613.33     41.24 o 
   7   4   6      107.95      119.42     14.80 o 
   8   4   6     1840.73     1775.72     59.67 o 
   9   4   6     3352.27     3333.68     96.04 o 
  10   4   6     1079.47     1006.43     46.71 o 
 -12   5   6      978.83      960.03     59.82 o 
 -11   5   6      722.27      745.05     41.52 o 
 -10   5   6        8.35       26.30     21.63 o 
  -9   5   6      283.84      308.13     48.96 o 
  -8   5   6     1001.34     1001.32     68.95 o 
  -7   5   6      192.00      197.42     11.50 o 
  -6   5   6       65.92       68.85     12.98 o 
  -5   5   6     2423.96     2376.01     41.27 o 
  -4   5   6        0.02        7.37      3.78 o 
  -3   5   6       95.32      120.17      5.05 o 
  -2   5   6      414.82      462.90     19.04 o 
  -1   5   6      314.55      318.37     10.52 o 
   0   5   6      190.21      220.96     11.82 o 
   1   5   6      808.30      799.39     16.10 o 
   2   5   6      579.74      580.34     11.62 o 
   3   5   6     2725.35     2579.72     40.61 o 
   4   5   6       83.61       84.30      7.55 o 
   5   5   6      641.29      708.50     24.17 o 
   6   5   6        0.23        3.95      6.53 o 
   7   5   6      347.20      324.78     22.13 o 
   8   5   6      461.70      464.28     29.61 o 
   9   5   6      146.76      168.56     19.71 o 
 -11   6   6       74.04       91.28     23.34 o 
 -10   6   6     2600.13     2601.66     86.43 o 
  -9   6   6     3571.28     3519.00    103.75 o 
  -8   6   6     1178.55     1198.06     53.57 o 
  -7   6   6     2315.16     2351.13     57.96 o 
  -6   6   6     2134.84     2094.49     52.09 o 
  -5   6   6    16441.33    16678.77    295.83 o 
  -4   6   6     1751.59     1764.01     35.64 o 
  -3   6   6     6999.14     7179.83     85.39 o 
  -2   6   6       18.31       30.93      3.08 o 
  -1   6   6       17.00       49.12      8.22 o 
   0   6   6     1938.16     2033.64     45.13 o 
   1   6   6     1814.20     1841.17     29.35 o 
   2   6   6    14054.13    14674.55    363.17 o 
   3   6   6      923.47     1079.89     27.59 o 
   4   6   6     3009.72     3132.42     61.38 o 
   5   6   6     2435.64     2387.39     57.13 o 
   6   6   6     1280.76     1427.73     41.76 o 
   7   6   6     1009.43     1037.95     42.29 o 
   8   6   6       79.82      109.29     16.04 o 
 -11   7   6     2535.58     2565.41     89.98 o 
 -10   7   6     2455.87     2502.44     85.28 o 
  -9   7   6     2649.23     2468.27     81.73 o 
  -8   7   6      856.91      840.83     40.20 o 
  -7   7   6     1374.56     1331.09     40.36 o 
  -6   7   6       22.02       42.75      7.45 o 
  -5   7   6      780.67      779.10     26.77 o 
  -4   7   6      160.63      169.30     11.46 o 
  -3   7   6      358.39      385.12     15.87 o 
  -2   7   6      426.20      463.04     15.90 o 
  -1   7   6      382.86      445.55     17.42 o 
   0   7   6     1961.10     1988.75     48.19 o 
   1   7   6     2176.11     2277.40     72.52 o 
   2   7   6     1766.77     1759.37     38.51 o 
   3   7   6     1501.67     1471.27     35.47 o 
   4   7   6     4431.08     4335.18     94.91 o 
   5   7   6       36.00       33.43      7.70 o 
   6   7   6     1012.37      998.20     34.48 o 
   7   7   6     8722.11     8555.92    199.39 o 
 -10   8   6     3755.04     3647.40    112.85 o 
  -9   8   6     2691.88     2649.25     87.42 o 
  -8   8   6     4127.04     4168.11    248.58 o 
  -7   8   6    26508.43    26620.56    469.91 o 
  -6   8   6       14.98       29.55      9.68 o 
  -5   8   6      374.09      404.73     19.61 o 
  -4   8   6    27976.75    28297.23    670.42 o 
  -3   8   6    13630.56    13545.97    348.32 o 
  -2   8   6      809.87      759.98     52.41 o 
  -1   8   6     3159.82     3039.73    127.94 o 
   0   8   6    30776.82    30370.54    920.64 o 
   1   8   6     3247.19     3407.52    166.78 o 
   2   8   6     2355.87     2358.89     78.74 o 
   3   8   6    10903.91    10991.43    379.75 o 
   4   8   6    10993.86    10663.92    195.36 o 
   5   8   6     1050.00     1118.63     36.77 o 
   6   8   6      115.11      121.93     13.44 o 
  -9   9   6      657.18      636.89     37.75 o 
  -8   9   6       43.04       65.13     13.90 o 
  -7   9   6     7700.76     7599.74    154.01 o 
  -6   9   6     2536.96     2456.36     71.40 o 
  -5   9   6      721.11      683.37     56.89 o 
  -4   9   6      324.51      297.51     20.20 o 
  -3   9   6     1679.99     1685.42     88.95 o 
  -2   9   6      501.00      487.48     43.28 o 
  -1   9   6     6266.29     6214.03    227.99 o 
   0   9   6     1138.91     1151.09     70.66 o 
   1   9   6        5.13        9.11     11.38 o 
   2   9   6     2519.78     2334.81    111.83 o 
   3   9   6     8736.48     8666.49    305.30 o 
   4   9   6     1281.39     1232.03     76.36 o 
   5   9   6      228.78      295.53     24.47 o 
  -8  10   6     4532.15     4394.40    124.77 o 
  -7  10   6     1057.53     1060.81     38.59 o 
  -6  10   6      382.34      404.36     38.72 o 
  -5  10   6     3950.69     3900.20    108.18 o 
  -4  10   6       67.67       52.27     10.51 o 
  -3  10   6     1277.73     1343.76     49.29 o 
  -2  10   6     1105.63     1113.38     71.79 o 
  -1  10   6      116.30      124.10     25.05 o 
   0  10   6     3994.35     4179.94    173.69 o 
   1  10   6     2778.51     2622.78    125.55 o 
   2  10   6       27.82       14.80     13.66 o 
   3  10   6       51.15       75.14     22.77 o 
   4  10   6     6700.80     6828.78    257.62 o 
  -6  11   6     1463.34     1405.14     56.10 o 
  -5  11   6     4081.11     3992.95    113.37 o 
  -4  11   6      579.79      529.34     39.29 o 
  -3  11   6     3436.15     3293.73     96.80 o 
  -2  11   6     2645.70     2598.31    127.80 o 
  -1  11   6     2328.27     2482.32    124.34 o 
   0  11   6     1043.06      970.81     71.78 o 
   1  11   6       52.79       56.92     21.63 o 
   2  11   6     9690.87     9695.29    344.37 o 
   0 -13   7     4134.25     4019.29    113.21 o 
   1 -13   7      203.33      202.24     19.96 o 
   2 -13   7       41.84       45.54     12.00 o 
   3 -13   7     1901.64     1785.59     48.55 o 
   4 -13   7     1069.35     1038.81     34.57 o 
  -2 -12   7       80.88      143.45     27.32 o 
  -1 -12   7        0.14       55.78     19.35 o 
   0 -12   7        3.77       14.80      9.26 o 
   1 -12   7     1624.39     1659.49     58.56 o 
   2 -12   7      637.00      692.63     53.54 o 
   3 -12   7      234.94      244.19     24.48 o 
   4 -12   7     2682.88     2622.06     81.35 o 
   5 -12   7     2244.66     2425.26     61.20 o 
   6 -12   7     2675.91     2761.97     67.40 o 
  -5 -11   7     3049.90     2995.22    158.66 o 
  -4 -11   7      357.50      319.99     30.75 o 
  -3 -11   7     9397.25     8944.13    295.11 o 
  -2 -11   7    26095.39    25472.38    551.31 o 
  -1 -11   7       91.08       91.12     13.40 o 
   0 -11   7       91.49      111.00     14.42 o 
   1 -11   7    26086.09    25394.82    549.66 o 
   2 -11   7     6333.22     6316.62    156.82 o 
   3 -11   7      550.53      542.49     28.46 o 
   4 -11   7     6044.83     5807.90    147.16 o 
   5 -11   7    17546.05    17199.78    313.88 o 
   6 -11   7        0.96        0.08      5.80 o 
   7 -11   7      162.40      153.70     12.62 o 
   8 -11   7     7543.52     7172.25    127.49 o 
  -6 -10   7     4496.35     4674.83    124.01 o 
  -5 -10   7      171.42      197.80     17.99 o 
  -4 -10   7      179.28      222.25     26.76 o 
  -3 -10   7       28.95       35.29     13.66 o 
  -2 -10   7       91.76      116.80     10.65 o 
  -1 -10   7      353.86      372.87     30.75 o 
   0 -10   7      698.50      691.94     41.58 o 
   1 -10   7      504.76      548.77     27.36 o 
   2 -10   7      135.97      136.02     14.22 o 
   3 -10   7      831.45      811.02     28.45 o 
   4 -10   7     2051.97     2099.96     54.08 o 
   5 -10   7     3661.71     3556.72     80.51 o 
   6 -10   7      615.57      634.04     26.09 o 
   7 -10   7        0.01        8.80      5.73 o 
   8 -10   7     3127.79     3187.70     66.26 o 
   9 -10   7     2142.66     2177.32     51.13 o 
  -8  -9   7     5735.04     5572.08    140.76 o 
  -7  -9   7      860.56      873.14     38.57 o 
  -6  -9   7     1970.90     1979.83     62.46 o 
  -5  -9   7     7501.59     6915.81    161.69 o 
  -4  -9   7     4552.26     4907.06    152.51 o 
  -3  -9   7     3201.40     3336.56     64.81 o 
  -2  -9   7     2961.35     3078.98     76.42 o 
  -1  -9   7    10388.02    10660.83    190.76 o 
   0  -9   7      179.65      186.95     12.27 o 
   1  -9   7    10535.49    10832.43    152.97 o 
   2  -9   7      343.97      395.13     29.75 o 
   3  -9   7     7824.86     7973.95    151.49 o 
   4  -9   7     3040.81     3119.89     70.28 o 
   5  -9   7     2389.69     2475.08     83.60 o 
   6  -9   7    11650.17    11359.52    212.80 o 
   7  -9   7     3434.34     3478.62    164.47 o 
   8  -9   7     1077.01     1077.89     34.54 o 
   9  -9   7       52.91       83.68     10.99 o 
  -8  -8   7     2443.78     2251.64     70.50 o 
  -7  -8   7     1170.45     1102.20     47.86 o 
  -6  -8   7      378.55      372.59     22.85 o 
  -5  -8   7      971.77      999.06     38.22 o 
  -4  -8   7     1677.89     1688.77     66.34 o 
  -3  -8   7      281.40      270.30     14.23 o 
  -2  -8   7     6864.66     6834.88    127.46 o 
  -1  -8   7      213.79      222.86      8.64 o 
   0  -8   7     8204.12     8090.00    106.75 o 
   1  -8   7      225.47      240.16      9.45 o 
   2  -8   7     7932.22     7967.31    105.54 o 
   3  -8   7     4308.00     4201.51     61.17 o 
   4  -8   7      100.16      117.03      6.87 o 
   5  -8   7     3438.89     3316.97     87.20 o 
   6  -8   7     1418.52     1412.00     47.11 o 
   7  -8   7      276.56      272.12     37.01 o 
   8  -8   7      618.96      603.67     23.76 o 
   9  -8   7     5895.74     5650.70    116.51 o 
  10  -8   7        5.47       23.36     12.74 o 
  -9  -7   7      377.54      401.00     25.43 o 
  -8  -7   7     5142.43     5419.42    134.67 o 
  -7  -7   7      582.11      610.91     29.51 o 
  -4  -7   7     1324.70     1326.25     36.45 o 
  -3  -7   7     1006.01     1089.59     20.35 o 
  -2  -7   7     1588.69     1508.25     23.42 o 
  -1  -7   7      878.57      861.40     17.24 o 
   0  -7   7     3430.02     3474.46     47.62 o 
   1  -7   7       67.90       58.42      4.65 o 
   2  -7   7      231.15      226.59     13.21 o 
   3  -7   7     3391.07     3494.35     56.73 o 
   4  -7   7      575.60      586.96     14.72 o 
   5  -7   7       35.45       49.30      8.54 o 
   6  -7   7       88.71      124.53     10.31 o 
   7  -7   7     3865.40     3902.93     79.61 o 
   8  -7   7      722.47      828.13     33.27 o 
   9  -7   7     5664.40     5672.88    115.66 o 
  10  -7   7        4.63       15.77      7.14 o 
 -10  -6   7     1254.49     1315.17     50.13 o 
  -9  -6   7      163.95      184.69     17.78 o 
  -8  -6   7     6093.31     6024.27    145.33 o 
  -7  -6   7     6922.33     6989.95    162.53 o 
  -6  -6   7      428.96      439.42     20.21 o 
  -5  -6   7     1361.53     1305.52     31.11 o 
  -4  -6   7     2784.60     2864.03     48.61 o 
  -3  -6   7      767.56      769.06     15.84 o 
  -2  -6   7     3820.74     3802.16     50.79 o 
  -1  -6   7     7796.84     7593.15     90.73 o 
   0  -6   7     8145.34     7950.20     90.71 o 
   1  -6   7    32410.30    33275.54    351.55 o 
   2  -6   7     4691.90     4801.27     66.59 o 
   3  -6   7     1309.77     1347.72     26.89 o 
   4  -6   7     8539.77     8442.04    102.28 o 
   5  -6   7     4955.48     5196.08     71.31 o 
   6  -6   7     1264.73     1259.87     24.25 o 
   7  -6   7      734.58      785.84     20.56 o 
   8  -6   7    11441.00    11463.19    164.36 o 
   9  -6   7     1951.71     2068.44     49.39 o 
  10  -6   7       30.36       33.34      7.47 o 
  11  -6   7     5848.92     6027.97    188.86 o 
 -10  -5   7     5412.20     5299.90    133.73 o 
  -9  -5   7        1.09       13.00     12.52 o 
  -8  -5   7     2217.82     2193.88     53.86 o 
  -7  -5   7     9471.45     9316.89    149.90 o 
  -6  -5   7     9156.68     9178.82    133.07 o 
  -5  -5   7      421.33      417.26     13.70 o 
  -4  -5   7    11250.79    11369.09    170.69 o 
  -3  -5   7    31360.46    31393.06    403.41 o 
  -2  -5   7      264.45      295.45      8.54 o 
  -1  -5   7    18787.62    18910.62    216.81 o 
   0  -5   7    30615.55    30830.60    306.69 o 
   1  -5   7    20330.74    20281.53    232.76 o 
   2  -5   7     1097.40     1111.86     19.65 o 
   3  -5   7     9410.12     9526.61    124.12 o 
   4  -5   7    16712.28    16649.23    191.88 o 
   5  -5   7      129.12      152.30     11.08 o 
   6  -5   7      628.64      626.01     16.38 o 
   7  -5   7     2178.60     2114.56     39.62 o 
   8  -5   7     4368.14     4280.39     69.82 o 
   9  -5   7      666.25      665.07     23.61 o 
  10  -5   7      983.61      949.89     26.26 o 
  11  -5   7     1796.42     1664.33     49.63 o 
 -11  -4   7     1358.56     1577.98     55.04 o 
 -10  -4   7    14930.95    15466.93    277.50 o 
  -9  -4   7     3062.12     3136.90     71.32 o 
  -8  -4   7       98.91      157.88     18.73 o 
  -7  -4   7     3765.83     3986.79     87.50 o 
  -6  -4   7    10583.32    10688.52    151.86 o 
  -5  -4   7       15.06       22.46      4.01 o 
  -4  -4   7      464.08      478.43     11.66 o 
  -3  -4   7    15769.71    15779.75    182.27 o 
  -2  -4   7     2198.84     2108.58     30.39 o 
  -1  -4   7     5880.02     5924.99    101.08 o 
   0  -4   7     2083.17     2093.58     28.40 o 
   1  -4   7      936.72      930.34     15.75 o 
   2  -4   7     1902.26     1819.71     29.45 o 
   3  -4   7    23815.38    23924.24    270.08 o 
   4  -4   7      310.97      331.38      9.03 o 
   5  -4   7      342.06      383.40     15.54 o 
   6  -4   7     9006.99     9202.49    118.56 o 
   7  -4   7    11693.17    11638.25    164.69 o 
   8  -4   7      677.29      683.20     18.09 o 
   9  -4   7     1150.95     1217.90     33.13 o 
  10  -4   7    11797.83    11971.07    192.71 o 
  11  -4   7     4510.04     4454.79     98.85 o 
 -11  -3   7     1229.18     1272.82     39.40 o 
 -10  -3   7     2345.79     2326.01     57.89 o 
  -9  -3   7        0.22       14.50      5.20 o 
  -8  -3   7     4052.76     3975.72     72.56 o 
  -7  -3   7      972.31      899.60     24.13 o 
  -6  -3   7      677.58      715.90     20.13 o 
  -5  -3   7     7299.38     7211.18    105.08 o 
  -4  -3   7     4024.10     3792.22     59.14 o 
  -3  -3   7      833.22      839.38     13.17 o 
  -2  -3   7     6779.56     6651.11     88.08 o 
  -1  -3   7      101.31       88.15      6.33 o 
   0  -3   7     5053.36     4933.61     69.43 o 
   1  -3   7     4123.46     3944.54     52.88 o 
   2  -3   7      221.64      215.60      8.45 o 
   3  -3   7      515.68      570.12     13.44 o 
   4  -3   7    11429.62    11234.59    154.36 o 
   5  -3   7     3105.45     3183.48     49.06 o 
   6  -3   7     8570.12     8461.39    121.38 o 
   7  -3   7        9.17       19.18      6.41 o 
   8  -3   7     3802.61     3641.77     71.78 o 
   9  -3   7     1180.67     1099.09     31.13 o 
  10  -3   7     9281.40     9314.15    165.14 o 
  11  -3   7     1800.15     1833.97     52.87 o 
 -12  -2   7     3966.39     3890.92     97.14 o 
 -11  -2   7     2102.62     2133.51     54.33 o 
 -10  -2   7    17759.02    17207.95    265.17 o 
  -9  -2   7     1071.56     1073.12     28.30 o 
  -8  -2   7     6980.99     6913.85    101.87 o 
  -7  -2   7    18276.99    17965.51    241.69 o 
  -6  -2   7    13758.80    13577.97    184.32 o 
  -5  -2   7    24097.35    24032.35    323.20 o 
  -4  -2   7      149.05      181.38      8.14 o 
  -3  -2   7    28031.93    27683.49    340.12 o 
  -2  -2   7      121.69      128.66      5.70 o 
  -1  -2   7    40984.85    39669.02    529.50 o 
   0  -2   7     6148.69     5803.82     82.43 o 
   1  -2   7    11888.21    11346.19    125.87 o 
   2  -2   7    26708.65    26529.25    462.79 o 
   3  -2   7    12771.41    12770.61    150.22 o 
   4  -2   7     3131.02     2965.92     45.44 o 
   5  -2   7     1789.79     1776.59     31.82 o 
   6  -2   7    34706.98    34467.50    468.25 o 
   7  -2   7      643.84      654.29     22.40 o 
   8  -2   7     1620.87     1566.30     43.55 o 
   9  -2   7     7932.99     7646.39    128.26 o 
  10  -2   7     4792.82     4665.11     87.56 o 
  11  -2   7      215.36      220.68     15.94 o 
 -12  -1   7     2656.39     2951.40     94.71 o 
 -11  -1   7      446.07      422.01     21.58 o 
 -10  -1   7     1166.97     1430.22     80.77 o 
  -9  -1   7      614.64      680.52     22.29 o 
  -8  -1   7     5228.65     5315.48     84.44 o 
  -7  -1   7      494.39      559.15     18.15 o 
  -6  -1   7     1757.30     1772.46     37.03 o 
  -5  -1   7    10378.61    10822.95    152.03 o 
  -4  -1   7    15643.11    15933.17    216.55 o 
  -3  -1   7     4937.01     4593.10     78.36 o 
  -2  -1   7       96.48       98.18      6.11 o 
  -1  -1   7     4519.67     4262.07     60.87 o 
   0  -1   7     8490.15     7856.60    104.51 o 
   1  -1   7     1373.91     1233.55     20.83 o 
   2  -1   7      638.05      654.35     14.83 o 
   3  -1   7     2863.34     2685.51     41.94 o 
   4  -1   7    22593.61    22447.76    274.93 o 
   5  -1   7     4138.38     3972.30     58.77 o 
   6  -1   7      441.29      453.90     15.89 o 
   7  -1   7     6845.37     6731.11    115.65 o 
   8  -1   7     2051.32     1996.04     51.52 o 
   9  -1   7     5257.74     5157.95    107.23 o 
  10  -1   7       71.41       83.23     12.27 o 
  11  -1   7     5499.08     5577.61    126.44 o 
 -12   0   7       41.19       60.10     10.52 o 
 -11   0   7      195.48      237.86     14.62 o 
 -10   0   7       65.35       96.05      9.43 o 
  -9   0   7     2843.83     2720.37     55.31 o 
  -8   0   7      383.03      399.61     15.68 o 
  -7   0   7      282.51      294.01     12.60 o 
  -6   0   7      352.52      324.34     15.60 o 
  -5   0   7     1377.06     1349.49     35.41 o 
  -4   0   7        6.23       27.35      4.58 o 
  -3   0   7     3107.30     3034.17     47.08 o 
  -2   0   7     1015.90     1013.26     21.64 o 
  -1   0   7       67.67      119.31      5.75 o 
   0   0   7     1071.62     1175.79     18.57 o 
   1   0   7     3421.68     3342.50     60.57 o 
   2   0   7     2133.03     2030.71     26.49 o 
   3   0   7     1374.34     1455.58     22.31 o 
   4   0   7     4082.72     4048.79     58.45 o 
   5   0   7      100.20       95.08      6.68 o 
   6   0   7      110.30      133.34     13.93 o 
   7   0   7      526.32      569.28     20.89 o 
   8   0   7     3703.56     3527.27     77.98 o 
   9   0   7      989.33     1026.38     35.65 o 
  10   0   7     2323.70     2344.86     62.03 o 
  11   0   7      442.64      443.87     25.78 o 
 -12   1   7      932.67      991.46     31.37 o 
 -11   1   7     1314.38     1321.26     44.75 o 
 -10   1   7     8012.84     7716.67    152.20 o 
  -9   1   7     3535.53     3574.55     80.84 o 
  -8   1   7     1679.84     1650.03     68.91 o 
  -7   1   7     1398.48     1287.90     36.82 o 
  -6   1   7     7116.79     6704.84    126.29 o 
  -5   1   7     4524.07     4260.71     84.36 o 
  -4   1   7     1356.48     1369.95     25.49 o 
  -3   1   7    14700.03    14237.00    192.44 o 
  -2   1   7    14280.01    13776.56    172.53 o 
  -1   1   7     3253.53     3300.39     42.34 o 
   0   1   7     4345.68     4082.33     52.37 o 
   1   1   7    28232.42    28088.18    295.46 o 
   2   1   7     2384.92     2313.23     29.10 o 
   3   1   7      810.70      798.59     14.87 o 
   4   1   7    12496.52    12264.50    159.65 o 
   5   1   7      517.85      602.24     17.65 o 
   6   1   7     1895.86     1823.14     37.30 o 
   7   1   7      704.53      724.31     23.34 o 
   8   1   7     4964.36     4755.04     98.76 o 
   9   1   7      432.57      397.30     21.45 o 
  10   1   7      651.24      678.05     32.56 o 
 -12   2   7      126.17      157.37     16.59 o 
 -11   2   7     3242.99     3537.08     85.06 o 
 -10   2   7     5468.10     5535.77    116.16 o 
  -9   2   7     3654.71     3586.73     71.75 o 
  -8   2   7      211.56      244.62     15.20 o 
  -7   2   7    16385.51    17617.92    306.04 o 
  -6   2   7      354.40      325.71     15.69 o 
  -5   2   7     4593.10     4650.82    100.56 o 
  -4   2   7     8207.14     9238.00    125.98 o 
  -3   2   7     1084.80     1060.85     22.61 o 
  -2   2   7    26345.88    26695.11    353.70 o 
  -1   2   7      401.40      387.40     20.06 o 
   0   2   7    12613.67    13058.36    191.65 o 
   1   2   7      404.10      461.03     14.67 o 
   2   2   7    15488.67    15670.07    159.13 o 
   3   2   7     1844.64     1926.69     36.03 o 
   4   2   7      116.36      118.65      8.18 o 
   5   2   7    24573.35    25513.67    349.36 o 
   6   2   7      124.38      158.62      9.67 o 
   8   2   7     4668.90     4536.21    181.25 o 
   9   2   7     3844.15     4027.12     89.37 o 
  10   2   7       65.61       59.34     13.12 o 
 -12   3   7      285.97      282.71     27.63 o 
 -11   3   7      435.35      455.85     25.96 o 
 -10   3   7      340.20      340.67     20.12 o 
  -9   3   7     3654.51     3526.93     70.71 o 
  -8   3   7      400.63      402.71     19.48 o 
  -7   3   7      141.61      160.19     12.01 o 
  -6   3   7     4688.98     4641.74     91.79 o 
  -5   3   7      954.34      888.17     21.80 o 
  -4   3   7     9291.57     9408.63    128.44 o 
  -3   3   7        0.89       14.59      2.95 o 
  -2   3   7     4644.01     4616.85     78.92 o 
  -1   3   7     9263.69     9364.23    147.47 o 
   0   3   7     6789.18     6725.92     83.58 o 
   1   3   7     1191.72     1120.11     20.42 o 
   2   3   7      118.79      136.90      4.68 o 
   3   3   7     7605.69     7452.81     85.98 o 
   4   3   7      507.44      545.62     14.59 o 
   5   3   7       56.15       66.76      6.32 o 
   6   3   7      306.54      279.60     15.09 o 
   7   3   7     1519.54     1574.34     42.79 o 
   8   3   7      956.11      892.71     39.07 o 
   9   3   7     6668.06     6491.70    159.76 o 
  10   3   7       73.64      117.58     17.29 o 
 -12   4   7     7044.41     6976.68    187.02 o 
 -11   4   7     3293.45     3128.03    100.11 o 
 -10   4   7       10.79       25.38     10.32 o 
  -9   4   7      348.31      337.86     19.35 o 
  -8   4   7     8452.30     8034.25    152.43 o 
  -7   4   7     3554.69     3388.58     75.60 o 
  -6   4   7      867.04      844.13     22.57 o 
  -5   4   7      394.38      378.18     15.45 o 
  -4   4   7     8094.30     8081.21    111.87 o 
  -3   4   7        0.28       16.38      2.60 o 
  -2   4   7     1690.02     1670.35     47.43 o 
  -1   4   7      458.99      534.78     15.20 o 
   0   4   7      121.02      142.77     10.00 o 
   1   4   7      877.33      889.09     19.16 o 
   2   4   7    15174.59    15309.62    148.18 o 
   3   4   7      607.00      656.42     16.89 o 
   4   4   7      111.95      134.33      7.41 o 
   5   4   7    11996.97    11737.30    186.31 o 
   6   4   7     8601.02     8082.07    182.26 o 
   7   4   7       29.18       38.33      9.56 o 
   8   4   7      389.62      379.99     25.73 o 
   9   4   7     7884.27     7732.01    186.24 o 
 -11   5   7       94.95      231.31     56.92 o 
 -10   5   7      294.58      344.18     48.96 o 
  -9   5   7    13113.49    14505.35    428.96 o 
  -8   5   7    21398.17    21125.45    463.69 o 
  -7   5   7     2754.08     2734.09    109.94 o 
  -6   5   7     2986.05     3843.45     78.32 o 
  -5   5   7    65756.23    71462.49   1023.25 o 
  -4   5   7     2943.62     3058.96    129.13 o 
  -3   5   7       10.46       54.44      7.93 o 
  -2   5   7    21103.95    24104.69    401.67 o 
  -1   5   7    35275.39    37488.02    531.42 o 
   0   5   7      852.01      857.09     18.64 o 
   1   5   7      111.84      281.72     30.71 o 
   2   5   7    46004.17    52605.63    596.25 o 
   3   5   7     9505.20     9620.59    137.14 o 
   4   5   7      376.30      529.97     24.00 o 
   5   5   7     2729.89     3864.84    101.83 o 
   6   5   7    16861.53    17498.06    368.25 o 
   7   5   7      818.22      748.93     37.60 o 
   8   5   7     1262.77     1274.73     49.96 o 
 -11   6   7      169.31      177.50     25.62 o 
 -10   6   7      665.39      587.25     35.58 o 
  -9   6   7     8136.56     7843.24    206.51 o 
  -8   6   7     1717.60     1578.25     57.76 o 
  -7   6   7      171.16      179.08     16.85 o 
  -6   6   7      163.95      191.19     13.17 o 
  -5   6   7     2041.40     2062.99     50.18 o 
  -4   6   7        3.46       10.68      4.11 o 
  -3   6   7     1283.40     1321.70     22.54 o 
  -2   6   7      198.01      219.47      8.06 o 
  -1   6   7     1903.42     1982.41     42.85 o 
   0   6   7      492.28      540.18     10.45 o 
   1   6   7     2337.47     2324.74     35.64 o 
   2   6   7     5522.92     5608.99     99.03 o 
   3   6   7     1585.03     1677.34     38.09 o 
   4   6   7      365.37      368.15     16.11 o 
   5   6   7     6832.37     6464.81    136.34 o 
   6   6   7    13574.08    13243.20    287.08 o 
   7   6   7      418.83      428.90     26.43 o 
   8   6   7      292.15      277.55     23.74 o 
 -10   7   7      430.55      424.33     30.91 o 
  -9   7   7     4293.92     4317.28    123.34 o 
  -8   7   7      340.28      358.70     47.83 o 
  -7   7   7     2594.10     2574.35     78.30 o 
  -6   7   7     1160.18     1121.29     35.46 o 
  -5   7   7     5979.05     5984.14    119.36 o 
  -4   7   7     1505.63     1488.71    112.77 o 
  -3   7   7     1213.08     1182.63     35.05 o 
  -2   7   7     8889.33     8632.67    227.65 o 
  -1   7   7      693.99      744.12     42.75 o 
   0   7   7     4280.20     4239.37     89.21 o 
   1   7   7       78.23       83.42      8.38 o 
   2   7   7     5523.12     5578.12     96.66 o 
   3   7   7      242.82      227.46     12.71 o 
   4   7   7     2630.78     2485.87     59.37 o 
   5   7   7     1507.66     1549.62     44.09 o 
   6   7   7       70.30       99.19     12.00 o 
   7   7   7     1268.57     1147.05     47.55 o 
 -10   8   7       27.71       74.23     17.65 o 
  -9   8   7      121.80      155.81     19.36 o 
  -8   8   7     1397.32     1410.00    112.85 o 
  -7   8   7      375.33      526.28    100.78 o 
  -6   8   7       78.02      111.96     19.14 o 
  -5   8   7      126.35      201.35     25.45 o 
  -4   8   7      904.51      993.23     31.52 o 
  -3   8   7     1638.97     1865.81    120.73 o 
  -2   8   7       16.01       30.74     13.66 o 
  -1   8   7     1168.83     1270.85     71.81 o 
   0   8   7      422.96      553.50     45.56 o 
   1   8   7      370.89      307.48     34.16 o 
   2   8   7      287.03      337.92     24.48 o 
   3   8   7     1161.40     1172.23     35.61 o 
   4   8   7      707.72      806.05     29.30 o 
   5   8   7      213.45      210.09     15.83 o 
   6   8   7      129.04      127.24     14.04 o 
  -9   9   7     2931.56     2951.09    110.13 o 
  -8   9   7       51.93       54.12     13.40 o 
  -7   9   7     4967.47     4978.00    132.95 o 
  -6   9   7     1195.44     1209.34     39.57 o 
  -5   9   7      210.71      227.69     16.01 o 
  -4   9   7     5723.00     5667.41    141.14 o 
  -3   9   7       60.39       65.08     18.22 o 
  -2   9   7     1860.87     1762.03     92.38 o 
  -1   9   7     1775.42     1707.13     91.23 o 
   0   9   7     4907.89     5036.16    195.59 o 
   1   9   7     2365.82     2393.72    114.10 o 
   2   9   7      215.58      286.93     35.30 o 
   3   9   7     4522.31     4603.15    186.32 o 
   4   9   7      404.34      462.35     45.55 o 
  -7  10   7     1372.56     1356.31     70.66 o 
  -6  10   7      831.99      742.41     36.40 o 
  -5  10   7      649.82      601.42     31.47 o 
  -4  10   7       18.51       30.45      8.79 o 
  -3  10   7      136.60      157.95     15.16 o 
  -2  10   7       68.99       47.82     18.22 o 
  -1  10   7        0.30       -2.28      7.97 o 
   0  10   7      686.90      661.82     55.82 o 
   1  10   7      130.39      141.18     27.32 o 
   2  10   7     5511.59     5397.10    213.92 o 
   3  10   7       49.07       58.06     22.77 o 
  -5  11   7     1555.17     1599.85     59.71 o 
  -4  11   7        4.60        2.96      7.58 o 
  -3  11   7     5516.17     6416.64    163.19 o 
  -2  11   7    10526.04    11250.13    389.48 o 
  -1  11   7       12.50       27.32     19.35 o 
   0  11   7      377.70      522.69     51.24 o 
  -3 -12   8     2535.74     2452.92    104.96 o 
  -2 -12   8    19822.53    18920.56    589.53 o 
  -1 -12   8        1.25       72.36     50.09 o 
   0 -12   8      165.53      147.83     17.66 o 
   1 -12   8    18522.44    18519.33    509.85 o 
   2 -12   8    10556.92    10378.52    244.65 o 
   3 -12   8     4463.62     4339.94    118.47 o 
   4 -12   8     2432.26     2450.36    140.33 o 
   5 -12   8    15098.48    14613.90    333.60 o 
  -5 -11   8        0.97        3.24      7.62 o 
  -4 -11   8      309.80      242.54     27.33 o 
  -3 -11   8       14.56       14.80     11.38 o 
  -2 -11   8      257.73      264.17     27.33 o 
  -1 -11   8      181.83      221.96     18.60 o 
   0 -11   8      105.99      111.00     13.93 o 
   1 -11   8     1429.11     1488.75     52.74 o 
   2 -11   8     1496.51     1546.58     54.18 o 
   3 -11   8      157.41      177.00     16.63 o 
   4 -11   8     3640.96     3722.98    102.78 o 
   5 -11   8     3332.38     3251.38     77.40 o 
   6 -11   8      704.55      642.83     27.65 o 
   7 -11   8       41.73       48.63      8.90 o 
  -6 -10   8     1399.90     1283.89     48.28 o 
  -5 -10   8       78.14      143.57     16.04 o 
  -4 -10   8       53.42      105.30     46.68 o 
  -3 -10   8     5217.53     5318.99    128.60 o 
  -2 -10   8     5216.78     5168.68    124.15 o 
  -1 -10   8      699.94      716.78     31.95 o 
   0 -10   8     2005.53     2041.20     62.53 o 
   1 -10   8     4399.98     4451.03    114.86 o 
   2 -10   8     1080.70     1213.38     44.07 o 
   3 -10   8      788.17      796.42     28.30 o 
   4 -10   8     2877.56     3196.12     93.19 o 
   5 -10   8     3859.58     4202.97     92.28 o 
   6 -10   8       61.91       86.11     10.72 o 
   7 -10   8      605.10      641.83     27.20 o 
   8 -10   8      123.12      169.14     25.88 o 
  -7  -9   8        2.07        0.00     10.25 o 
  -6  -9   8     2090.29     2148.97     66.81 o 
  -5  -9   8     2292.00     2195.42     82.14 o 
  -4  -9   8       79.98      100.72     12.81 o 
  -3  -9   8      212.24      234.56     18.22 o 
  -2  -9   8       45.43       44.71      7.83 o 
  -1  -9   8       52.19       51.72      7.67 o 
   0  -9   8     2796.08     2799.35     53.21 o 
   1  -9   8       74.18       87.67      7.30 o 
   2  -9   8        2.17       12.57      5.79 o 
   3  -9   8     4082.53     4124.43     87.13 o 
   4  -9   8     2082.24     2112.03     52.36 o 
   5  -9   8     1231.68     1256.43     37.57 o 
   6  -9   8     1032.54     1035.41     34.03 o 
   7  -9   8     6488.86     6550.90    159.62 o 
   8  -9   8       14.16       16.74      7.25 o 
   9  -9   8     1573.45     1606.75     45.65 o 
  -8  -8   8    11241.75    11145.32    251.56 o 
  -7  -8   8       94.31      100.38     15.37 o 
  -6  -8   8       22.98       35.79     13.66 o 
  -5  -8   8    17360.74    16989.22    360.22 o 
  -4  -8   8    14758.28    14966.39    318.37 o 
  -3  -8   8      982.78      969.89     37.04 o 
  -2  -8   8     8167.55     8225.23    118.02 o 
  -1  -8   8    29138.01    29801.79    363.49 o 
   0  -8   8       40.71       62.24      5.68 o 
   1  -8   8      233.45      226.62      9.46 o 
   2  -8   8    16446.32    16967.10    212.80 o 
   3  -8   8    11888.40    11755.42    163.27 o 
   4  -8   8     1256.74     1288.93     26.88 o 
   5  -8   8     2080.02     2122.87     62.17 o 
   6  -8   8    13658.94    12948.91    289.81 o 
   7  -8   8      721.43      673.50     34.18 o 
   8  -8   8      642.29      664.56     31.89 o 
   9  -8   8     2359.68     2243.09     56.69 o 
  -9  -7   8     2619.60     2973.95     86.05 o 
  -8  -7   8     3192.20     3868.93    103.19 o 
  -7  -7   8       17.06      184.42     21.63 o 
  -6  -7   8        1.30       61.47     15.94 o 
  -5  -7   8     3789.36     4423.25    109.49 o 
  -4  -7   8       75.91      181.97     10.67 o 
  -3  -7   8       69.32       83.11      6.19 o 
  -2  -7   8     2047.65     2174.57     31.43 o 
  -1  -7   8      144.68      472.73     14.26 o 
   0  -7   8     1089.54     1120.76     22.24 o 
   1  -7   8       36.17      152.55      9.42 o 
   2  -7   8     4030.06     4061.49     59.05 o 
   3  -7   8     3361.67     3521.72     62.74 o 
   4  -7   8      126.84      152.01      8.13 o 
   5  -7   8      850.07      879.75     19.39 o 
   6  -7   8    10801.32    11007.79    151.53 o 
   7  -7   8      165.69      182.12     14.95 o 
   8  -7   8      942.56      920.29     35.17 o 
   9  -7   8     6941.65     7176.72    141.49 o 
  10  -7   8     5017.44     5341.49    110.90 o 
 -10  -6   8      307.23      374.68     24.90 o 
  -9  -6   8     1813.43     1699.02     57.14 o 
  -8  -6   8        9.91       26.59      9.85 o 
  -7  -6   8     7251.07     7314.47    169.45 o 
  -6  -6   8       59.04      137.59     11.88 o 
  -5  -6   8    10058.75    10110.26    159.56 o 
  -4  -6   8      902.84      893.55     21.69 o 
  -3  -6   8      816.52      843.49     23.39 o 
  -2  -6   8      176.15      198.60     10.93 o 
  -1  -6   8     3852.51     3814.88     48.09 o 
   0  -6   8    16222.72    16376.39    203.62 o 
   1  -6   8    13077.49    13027.33    164.24 o 
   2  -6   8     9162.74     8792.62    125.61 o 
   3  -6   8      242.98      214.87      9.21 o 
   4  -6   8     2621.63     2637.28     41.15 o 
   5  -6   8      315.96      363.95     12.14 o 
   6  -6   8     3241.69     3345.81     50.67 o 
   7  -6   8      571.40      546.36     16.80 o 
   8  -6   8     6135.41     6036.07    102.26 o 
   9  -6   8      151.14      165.22     11.07 o 
  10  -6   8      801.95      860.55     27.48 o 
 -10  -5   8     4992.58     4838.71    123.78 o 
  -9  -5   8      371.35      385.61     23.52 o 
  -8  -5   8     5291.94     5210.35    105.92 o 
  -7  -5   8      109.59       98.72      8.78 o 
  -6  -5   8     9727.06     9632.29    153.44 o 
  -5  -5   8      172.25      222.84     26.13 o 
  -4  -5   8     9921.62     9844.03    140.30 o 
  -3  -5   8     4721.18     4711.48     61.41 o 
  -2  -5   8     7174.83     7049.79    104.37 o 
  -1  -5   8    23689.44    23638.66    269.68 o 
   0  -5   8     2875.11     2828.82     37.19 o 
   1  -5   8    24206.93    23770.25    317.92 o 
   2  -5   8      789.64      789.25     18.18 o 
   3  -5   8     8631.00     8509.62    112.63 o 
   4  -5   8      524.21      486.04     12.61 o 
   5  -5   8     3059.75     3046.01     45.98 o 
   6  -5   8     2029.53     2030.29     34.22 o 
   7  -5   8     5466.27     5514.88     85.81 o 
   8  -5   8     1200.07     1175.56     28.01 o 
   9  -5   8      265.10      254.81     23.68 o 
  10  -5   8     5545.29     5440.70    114.03 o 
 -11  -4   8        0.29      108.77     13.77 o 
 -10  -4   8      577.29     1841.50    155.47 o 
  -9  -4   8       30.24       58.38     14.30 o 
  -8  -4   8     3641.58     4002.37     74.27 o 
  -7  -4   8      440.72      569.40     23.18 o 
  -6  -4   8      983.34     1147.29     36.35 o 
  -5  -4   8     1365.04     1334.29     30.04 o 
  -2  -4   8      147.25      191.35      6.64 o 
  -1  -4   8     2288.31     2762.00     42.40 o 
   0  -4   8     1270.41     1315.92     25.15 o 
   1  -4   8     6905.09     6960.63    103.60 o 
   2  -4   8      462.66      460.10     21.54 o 
   3  -4   8    13061.86    12653.22    160.93 o 
   4  -4   8     3418.93     3412.55     52.31 o 
   5  -4   8      601.99      690.36     19.02 o 
   6  -4   8     3143.67     3050.94     53.10 o 
   7  -4   8     1488.26     1514.31     38.08 o 
   8  -4   8     4468.46     4587.82     96.95 o 
   9  -4   8       87.48       94.42     12.39 o 
  10  -4   8    12156.20    12211.42    196.79 o 
  11  -4   8     1177.39     1252.14     42.58 o 
 -11  -3   8      206.81      241.48     25.27 o 
 -10  -3   8    14221.73    13736.24    247.54 o 
  -9  -3   8      931.44      959.55     26.37 o 
  -8  -3   8     1138.22     1178.31     40.47 o 
  -7  -3   8    15801.92    15075.14    230.30 o 
  -6  -3   8     2905.74     2878.48     53.20 o 
  -5  -3   8      728.17      738.36     25.64 o 
  -4  -3   8     1430.50     1502.00     39.05 o 
  -3  -3   8    13136.35    13162.59    191.19 o 
  -2  -3   8     4013.73     3936.09     56.30 o 
  -1  -3   8     9388.50     8919.14    128.46 o 
   0  -3   8     1155.76     1141.78     24.68 o 
   1  -3   8       96.62       97.73      8.71 o 
   2  -3   8    13920.03    14004.78    196.60 o 
   3  -3   8    12022.60    11911.71    152.11 o 
   4  -3   8     1198.46     1132.98     23.47 o 
   5  -3   8     1241.79     1217.32     28.13 o 
   6  -3   8    14379.21    14559.65    200.50 o 
   7  -3   8     2718.93     2572.81     54.65 o 
   8  -3   8      373.25      408.81     20.85 o 
   9  -3   8     5030.42     4851.44    110.78 o 
  10  -3   8     8612.71     8367.02    141.92 o 
  11  -3   8      167.68      211.08     15.69 o 
 -11  -2   8      521.63      518.31     51.82 o 
 -10  -2   8      406.52      433.54     31.32 o 
  -9  -2   8     3097.89     2982.00     60.56 o 
  -8  -2   8     3860.71     3716.44     69.94 o 
  -7  -2   8     6051.06     5978.99    101.41 o 
  -6  -2   8    11393.12    10818.40    168.88 o 
  -5  -2   8    16865.91    16231.63    244.37 o 
  -4  -2   8     7268.33     7136.15    113.54 o 
  -3  -2   8    10413.85    10433.76    135.39 o 
  -2  -2   8    19293.69    18467.65    230.93 o 
  -1  -2   8     3365.40     3061.29     51.01 o 
   0  -2   8     6715.04     6131.87     91.58 o 
   1  -2   8     9318.25     8546.94    112.69 o 
   2  -2   8     9528.58     9118.54    121.73 o 
   3  -2   8     8902.12     8995.74    117.70 o 
   4  -2   8     5792.80     5430.66     76.19 o 
   5  -2   8    11445.35    11354.38    147.66 o 
   6  -2   8      934.31      924.75     23.52 o 
   7  -2   8     1564.17     1611.35     43.65 o 
   8  -2   8     1477.08     1420.72     41.80 o 
   9  -2   8        0.98        4.98     11.37 o 
  10  -2   8       27.24       31.83     16.38 o 
 -11  -1   8     2738.18     2824.14     61.20 o 
 -10  -1   8      447.59      513.95     20.45 o 
  -9  -1   8     9302.26     9053.45    148.55 o 
  -8  -1   8     8251.63     8830.78    143.57 o 
  -7  -1   8     1695.92     1698.26     45.75 o 
  -6  -1   8     4171.06     4041.18     84.37 o 
  -5  -1   8     5110.05     7390.73    461.89 o 
  -4  -1   8      936.96      957.77     28.11 o 
  -3  -1   8    10600.02    10300.39    162.40 o 
  -2  -1   8      583.60      664.43     22.89 o 
  -1  -1   8     4885.56     5057.92     90.53 o 
   0  -1   8     8919.85     8850.81    127.02 o 
   1  -1   8     3009.81     2916.10     53.36 o 
   2  -1   8      342.55      560.51     38.96 o 
   3  -1   8      630.43      637.31     16.39 o 
   4  -1   8    31321.84    31452.32    382.35 o 
   5  -1   8     1753.53     1964.29     42.98 o 
   6  -1   8      360.00      465.24     23.84 o 
   7  -1   8    12016.64    12210.63    219.08 o 
   8  -1   8     1801.97     2469.51     60.65 o 
   9  -1   8      596.43      688.40     28.62 o 
  10  -1   8      757.75      950.41     39.55 o 
 -12   0   8     3495.46     3550.37     84.59 o 
 -11   0   8     1878.05     1888.50     46.16 o 
 -10   0   8      170.93      194.02     18.89 o 
  -9   0   8     1987.92     1844.20     51.57 o 
  -8   0   8      287.88      285.13     30.22 o 
  -7   0   8     6221.58     5932.92    117.35 o 
  -6   0   8      919.20      821.26     27.27 o 
  -5   0   8     5058.76     5105.49     99.84 o 
  -4   0   8     7084.05     6904.02    127.75 o 
  -3   0   8     1575.90     1484.72     59.29 o 
  -2   0   8     4845.23     4727.38     76.71 o 
  -1   0   8     2364.57     2296.28     40.20 o 
   0   0   8       43.96       50.14      4.16 o 
   1   0   8     1201.65     1258.32     26.25 o 
   2   0   8    17420.14    17298.17    176.33 o 
   3   0   8     5018.64     4824.98     68.11 o 
   4   0   8      665.13      692.08     17.14 o 
   5   0   8     1317.07     1282.68     28.30 o 
   6   0   8     3374.24     3353.89     65.49 o 
   7   0   8     3624.75     3427.94     75.16 o 
   8   0   8     3551.08     3480.00     84.05 o 
   9   0   8     3779.80     3699.94     83.91 o 
  10   0   8      137.98      169.73     16.49 o 
 -12   1   8     6819.35     6704.66    142.51 o 
 -11   1   8      681.11      726.94     32.22 o 
 -10   1   8      835.19      879.91     34.06 o 
  -9   1   8    11807.80    11029.53    205.21 o 
  -8   1   8     2329.05     2176.98     55.74 o 
  -7   1   8    13150.42    12658.13    226.93 o 
  -6   1   8      935.79      983.92     30.48 o 
  -5   1   8    37427.32    36096.75    602.43 o 
  -4   1   8    13070.66    13052.63    227.43 o 
  -3   1   8     7270.54     7157.08    130.01 o 
  -2   1   8    17516.20    17192.96    259.21 o 
  -1   1   8     1221.77     1187.26     31.82 o 
   0   1   8    30578.13    30354.03    348.02 o 
   1   1   8     1588.43     1689.11     24.62 o 
   2   1   8    14588.61    14734.72    151.48 o 
   3   1   8    18063.52    17606.78    218.94 o 
   4   1   8    10966.61    10813.41    140.20 o 
   5   1   8     2526.36     2330.99     44.35 o 
   6   1   8      709.02      688.99     24.73 o 
   7   1   8    10332.18     9896.49    181.79 o 
   8   1   8     3963.31     3987.43     87.03 o 
   9   1   8      282.75      297.58     18.92 o 
  10   1   8     2419.71     2446.93     65.16 o 
 -12   2   8      374.40      396.73     24.77 o 
 -11   2   8     4032.87     4110.69     95.98 o 
 -10   2   8     8182.34     8379.19    164.82 o 
  -9   2   8      257.63      381.46     34.16 o 
  -8   2   8        0.63       12.52      6.44 o 
  -7   2   8      520.07      851.65    123.59 o 
  -6   2   8     9171.22     8997.14    164.91 o 
  -5   2   8      159.03      186.43     17.91 o 
  -4   2   8      117.83      139.21      8.68 o 
  -3   2   8    21962.56    22890.61    358.83 o 
  -2   2   8     9190.97     9211.42    150.19 o 
  -1   2   8      289.94      258.68     13.58 o 
   0   2   8     3131.61     3311.86     94.61 o 
   1   2   8    26177.02    26736.78    283.30 o 
   2   2   8       96.89      145.04      9.28 o 
   3   2   8      448.84      481.64     12.53 o 
   4   2   8     1301.98     1519.49     56.48 o 
   5   2   8     4292.39     4355.13     72.19 o 
   6   2   8      213.66      255.99     13.12 o 
   7   2   8     2260.96     2229.98     54.89 o 
   8   2   8     5891.38     6433.14    172.01 o 
   9   2   8     2833.56     3063.10     84.97 o 
 -11   3   8       63.38       48.64     10.80 o 
 -10   3   8     1097.53     1091.80     42.42 o 
  -9   3   8        0.08        3.97      5.25 o 
  -8   3   8     1863.39     1751.16     47.92 o 
  -7   3   8      210.62      218.33     14.10 o 
  -6   3   8     2430.85     2297.13     53.63 o 
  -4   3   8      320.85      343.95     16.28 o 
  -3   3   8      318.60      328.51     18.74 o 
  -2   3   8       65.83       75.60      7.45 o 
  -1   3   8     1191.04     1278.55     29.81 o 
   0   3   8     2669.61     2546.06     38.14 o 
   1   3   8      543.84      631.10     12.62 o 
   2   3   8     3146.07     3102.20     35.89 o 
   3   3   8      100.39      105.27      5.91 o 
   4   3   8     3940.72     3839.43     63.95 o 
   5   3   8      508.95      458.76     17.11 o 
   6   3   8     2789.43     2674.74     61.29 o 
   7   3   8        1.11       39.92      8.57 o 
   8   3   8     4639.88     4427.92    116.38 o 
   9   3   8      256.88      231.04     22.13 o 
 -11   4   8       39.05       63.01     14.95 o 
 -10   4   8     2406.01     2265.49     78.28 o 
  -9   4   8     3934.02     4035.60    177.33 o 
  -8   4   8    11085.00    11012.67    202.15 o 
  -7   4   8      946.10     1005.06     42.45 o 
  -6   4   8      525.62      523.73     30.13 o 
  -5   4   8    14451.83    14562.56    219.59 o 
  -4   4   8     5971.67     6011.10     97.12 o 
  -3   4   8     8007.12     7976.28    120.54 o 
  -2   4   8     8419.43     8067.18    146.83 o 
  -1   4   8    33209.35    32955.88    469.50 o 
   0   4   8     5832.66     5824.83     80.45 o 
   1   4   8     2292.46     2293.26     35.77 o 
   2   4   8    17064.38    16845.58    163.32 o 
   3   4   8     2786.93     2776.28     41.35 o 
   4   4   8     1553.25     1597.07     36.87 o 
   5   4   8     1646.30     1537.96     40.77 o 
   6   4   8     8021.85     7640.08    175.20 o 
   7   4   8      855.34      833.01     42.72 o 
   8   4   8        3.06        0.00      7.11 o 
 -11   5   8      792.42      834.05     79.74 o 
 -10   5   8     2099.66     2041.85     74.05 o 
  -9   5   8     2513.67     2668.45     85.12 o 
  -8   5   8      131.60      164.79     45.54 o 
  -7   5   8       60.72       54.96     10.51 o 
  -6   5   8     5914.70     6005.07    118.05 o 
  -5   5   8       71.43      107.19     19.09 o 
  -4   5   8     1558.60     1595.33     93.01 o 
  -3   5   8      519.68      544.94     17.02 o 
  -2   5   8        2.01       24.64      6.53 o 
  -1   5   8     1824.23     1814.29     37.69 o 
   0   5   8      758.88      775.08     18.44 o 
   1   5   8      615.71      707.32     16.95 o 
   2   5   8     1464.74     1485.65     29.11 o 
   3   5   8     7303.16     7686.24    113.17 o 
   4   5   8       57.09       70.68      8.26 o 
   5   5   8      376.98      320.88     32.46 o 
   6   5   8     6618.22     6463.15    153.09 o 
   7   5   8     1136.33     1242.54     47.52 o 
   8   5   8      133.46      138.49     17.66 o 
 -10   6   8      535.14      557.86     35.29 o 
  -9   6   8        1.44        6.42      8.75 o 
  -8   6   8      799.14      759.05     37.03 o 
  -7   6   8     2178.86     2108.06     67.67 o 
  -6   6   8      241.51      247.43     18.53 o 
  -5   6   8      633.65      644.39     23.65 o 
  -4   6   8      516.86      519.79     16.44 o 
  -3   6   8     3522.02     3566.75     61.12 o 
  -2   6   8     5323.68     5214.30     93.23 o 
  -1   6   8     3943.32     3762.94     66.28 o 
   0   6   8     3936.20     3905.46     63.03 o 
   1   6   8      269.47      292.51     11.86 o 
   2   6   8       18.44       42.16      6.25 o 
   3   6   8     2021.90     2011.66     44.36 o 
   4   6   8     1446.78     1484.35     40.92 o 
   5   6   8      381.61      388.37     19.56 o 
   6   6   8      272.57      278.20     21.07 o 
   7   6   8      254.22      324.03     27.90 o 
 -10   7   8     2057.90     1980.48     82.68 o 
  -9   7   8     1987.82     2012.10     72.02 o 
  -8   7   8      493.14      423.67     35.31 o 
  -7   7   8     4045.08     4092.62    144.57 o 
  -6   7   8      974.38      966.86     39.42 o 
  -5   7   8       12.17       11.70      5.31 o 
  -4   7   8      390.46      429.09     32.27 o 
  -3   7   8        0.12       20.64      5.41 o 
  -2   7   8       17.45       16.30      7.62 o 
  -1   7   8     1370.52     1406.00     41.30 o 
   0   7   8     2129.43     2149.47     63.50 o 
   1   7   8     1303.94     1410.69     32.82 o 
   2   7   8      152.59      170.02     10.60 o 
   3   7   8     5297.75     5324.96    105.51 o 
   4   7   8     8887.63     8811.18    164.62 o 
   5   7   8        0.01        9.05      5.98 o 
   6   7   8     4458.09     4465.27    162.28 o 
  -9   8   8     2602.83     2594.42     86.73 o 
  -8   8   8     9101.66     9374.97    227.78 o 
  -7   8   8    21545.19    21626.51    475.68 o 
  -6   8   8      752.71      696.24     35.32 o 
  -5   8   8      131.87      139.69     12.32 o 
  -4   8   8    35362.44    36643.68    632.14 o 
  -3   8   8    10025.06    10314.93    191.64 o 
  -2   8   8      347.51      339.36     35.30 o 
  -1   8   8     7529.69     7261.23    255.77 o 
   0   8   8    28610.52    29285.43    892.86 o 
   1   8   8       93.19      101.33     21.63 o 
   2   8   8      915.29      895.39     38.57 o 
   3   8   8    16774.34    17284.03    301.78 o 
   4   8   8     4350.37     4614.99     97.69 o 
   5   8   8     1887.37     1920.63     52.87 o 
  -8   9   8     3037.50     3003.05    154.09 o 
  -7   9   8      355.83      347.85     25.17 o 
  -6   9   8      249.72      259.56     20.64 o 
  -5   9   8       58.88       81.09     14.23 o 
  -4   9   8      107.16      134.86     13.66 o 
  -3   9   8      483.12      436.77     23.59 o 
  -2   9   8       38.19       53.51     18.21 o 
  -1   9   8      728.25      801.97     59.24 o 
   0   9   8     2497.69     2465.78    117.53 o 
   1   9   8      820.83      831.65     60.38 o 
   2   9   8       93.66      129.79     26.18 o 
   3   9   8     6561.88     6079.75    231.28 o 
  -6  10   8     1663.06     1580.09     75.24 o 
  -5  10   8      307.66      303.42     22.10 o 
  -4  10   8     4690.77     4738.88    124.17 o 
  -3  10   8       32.57       39.84      9.47 o 
  -2  10   8      107.59      114.99     25.05 o 
  -1  10   8      542.53      632.11     54.67 o 
   0  10   8     2630.63     2699.70    128.94 o 
   1  10   8      224.21      235.69     35.30 o 
  -2 -12   9      421.19      415.66     34.16 o 
  -1 -12   9     1566.37     1513.86     72.96 o 
   0 -12   9     3245.03     3161.26    123.30 o 
   1 -12   9      162.39      194.08     34.16 o 
   2 -12   9     1241.13     1156.57     75.79 o 
   3 -12   9      136.06      149.15     16.63 o 
   4 -12   9     1901.65     1977.77     66.85 o 
  -4 -11   9      478.10      481.74     36.44 o 
  -3 -11   9     2707.05     2626.91    106.13 o 
  -2 -11   9     1320.90     1403.04     67.25 o 
  -1 -11   9      211.92      220.89     23.91 o 
   0 -11   9       25.54       28.03     13.09 o 
   1 -11   9     2968.81     2878.53     83.70 o 
   2 -11   9      205.62      196.07     34.73 o 
   3 -11   9     2741.10     2683.68     79.93 o 
   4 -11   9      447.49      458.95     26.12 o 
   5 -11   9     3131.13     3159.72     75.41 o 
   6 -11   9       12.48       24.17      8.28 o 
  -5 -10   9      318.24      394.04     24.81 o 
  -4 -10   9      321.29      470.39     32.45 o 
  -3 -10   9      336.24      312.52     20.75 o 
  -2 -10   9       29.12       28.03      8.42 o 
  -1 -10   9     2632.29     2702.77     74.25 o 
   0 -10   9        1.29       19.35     11.38 o 
   1 -10   9      661.74      691.40     30.92 o 
   2 -10   9     2990.10     2990.86     68.73 o 
   3 -10   9       31.67       59.20     12.52 o 
   4 -10   9      176.80      193.13     14.63 o 
   5 -10   9      354.87      393.71     20.02 o 
   6 -10   9     3285.36     3451.47     79.69 o 
   7 -10   9     2569.86     2583.00     65.32 o 
  -7  -9   9      204.76      175.81     19.36 o 
  -6  -9   9      828.45      905.10     38.57 o 
  -5  -9   9    21666.72    20771.09    437.87 o 
  -4  -9   9    12141.48    11889.37    260.01 o 
  -3  -9   9     2630.56     2947.08    259.08 o 
  -2  -9   9     1800.40     1784.92     54.32 o 
  -1  -9   9    29678.81    29731.97    501.40 o 
   0  -9   9      989.04     1036.24     26.95 o 
   1  -9   9     4343.13     4384.67     77.04 o 
   2  -9   9    17674.53    17676.97    266.62 o 
   3  -9   9    17363.57    17353.70    310.50 o 
   4  -9   9     1149.96     1141.52     34.55 o 
   5  -9   9      399.82      381.76     18.76 o 
   6  -9   9    16722.41    16290.51    360.68 o 
   7  -9   9     1038.01     1017.19     39.42 o 
   8  -9   9     2576.81     2711.43    136.92 o 
  -8  -8   9     5227.04     5353.77    135.73 o 
  -7  -8   9      748.31      717.06     33.66 o 
  -6  -8   9        4.84       15.07     10.81 o 
  -5  -8   9     2217.98     2335.81    132.91 o 
  -4  -8   9      590.88      674.77     29.19 o 
  -3  -8   9      377.70      427.71     22.16 o 
  -2  -8   9     1093.65     1172.98     29.31 o 
  -1  -8   9        0.45       12.65      4.18 o 
   0  -8   9       31.25       58.52      5.75 o 
   1  -8   9      510.20      531.85     15.99 o 
   2  -8   9     2029.34     2165.44     39.80 o 
   3  -8   9     3143.06     3178.51     53.55 o 
   4  -8   9     1232.22     1211.40     26.30 o 
   5  -8   9     4876.35     4955.13     86.27 o 
   6  -8   9    13070.50    13044.41    291.82 o 
   7  -8   9      785.67      777.32     45.00 o 
   8  -8   9      211.05      218.60     26.19 o 
   9  -8   9     7367.85     7643.92    150.37 o 
  -8  -7   9     1088.67     1126.97     43.25 o 
  -7  -7   9      161.78      163.22     15.79 o 
  -6  -7   9     2905.08     2832.68     78.33 o 
  -5  -7   9     3610.62     3614.35     93.10 o 
  -4  -7   9     3043.56     3047.43     58.32 o 
  -3  -7   9      706.38      674.30     18.84 o 
  -2  -7   9     3638.62     3618.28     54.47 o 
  -1  -7   9     7810.35     7912.86    105.32 o 
   0  -7   9        0.52       27.85      4.69 o 
   1  -7   9       23.81       33.64      5.35 o 
   2  -7   9      407.58      413.70     31.18 o 
   3  -7   9     4809.32     4696.42     80.34 o 
   4  -7   9       44.96       74.59     12.00 o 
   5  -7   9        7.41       23.51      7.10 o 
   6  -7   9     3932.85     3917.28     62.76 o 
   7  -7   9       11.19       30.38      5.43 o 
   8  -7   9      908.14      962.31     58.68 o 
   9  -7   9      536.43      583.13     53.53 o 
  -9  -6   9       94.79      101.89     13.90 o 
  -8  -6   9     5655.75     5441.71    133.25 o 
  -7  -6   9     2208.17     2271.92     65.93 o 
  -6  -6   9      958.69      972.02     26.99 o 
  -5  -6   9      549.71      566.18     20.06 o 
  -4  -6   9    13323.38    12930.87    198.94 o 
  -3  -6   9      181.55      161.63      8.87 o 
  -2  -6   9     1658.82     1607.89     32.35 o 
  -1  -6   9     4937.99     4868.63     66.01 o 
   0  -6   9      520.50      476.58     15.69 o 
   1  -6   9    16921.59    16576.65    226.75 o 
   2  -6   9     1465.24     1478.70     31.41 o 
   3  -6   9      256.59      257.62     13.72 o 
   4  -6   9    18525.14    18187.39    240.41 o 
   5  -6   9     6716.54     6800.13     91.68 o 
   6  -6   9       18.77       33.28      4.30 o 
   7  -6   9     1244.83     1236.39     32.28 o 
   8  -6   9     8287.76     8211.97    158.73 o 
   9  -6   9     1996.93     1881.03     64.37 o 
  10  -6   9      221.29      220.73     23.25 o 
 -10  -5   9     6472.82     6554.91    156.89 o 
  -9  -5   9       45.89      122.96     39.84 o 
  -8  -5   9     1731.37     1798.56     46.64 o 
  -7  -5   9    19372.06    19854.56    300.93 o 
  -6  -5   9      485.00      527.39     19.40 o 
  -5  -5   9      247.25      257.71     19.39 o 
  -4  -5   9     5859.94     5942.77     98.45 o 
  -3  -5   9    23334.90    22728.08    306.77 o 
  -2  -5   9      144.21      148.64      6.46 o 
  -1  -5   9     3656.35     3658.04     55.56 o 
   0  -5   9    63335.53    63386.50    830.46 o 
   1  -5   9      885.09      909.65     29.12 o 
   2  -5   9       79.04       92.03     10.02 o 
   3  -5   9     6672.48     6622.74    176.00 o 
   4  -5   9     4975.60     4790.36     75.51 o 
   5  -5   9      125.70      137.69     10.22 o 
   6  -5   9     1276.25     1257.04     29.59 o 
   7  -5   9    15826.05    15276.90    231.03 o 
   8  -5   9      114.94      160.59     14.53 o 
   9  -5   9      222.29      213.19     17.21 o 
  10  -5   9     1361.14     1576.80     48.22 o 
 -10  -4   9      540.79      617.55     36.64 o 
  -9  -4   9      215.67      240.18     22.94 o 
  -8  -4   9      681.09      658.20     20.53 o 
  -7  -4   9     1530.99     1600.97     35.44 o 
  -6  -4   9        3.72       11.86      3.53 o 
  -5  -4   9      144.82      149.68     12.49 o 
  -4  -4   9        3.80       13.05      7.37 o 
  -3  -4   9       17.91       28.41      5.75 o 
  -2  -4   9     2309.99     2200.10     40.56 o 
  -1  -4   9       33.20       68.89     14.30 o 
   0  -4   9     2333.57     2392.84     43.04 o 
   1  -4   9       32.29       42.77      5.76 o 
   2  -4   9      942.19      918.26     25.15 o 
   3  -4   9     5679.14     5502.43     83.71 o 
   4  -4   9      592.28      600.77     17.92 o 
   5  -4   9      260.26      252.52     11.63 o 
   6  -4   9       38.45       66.64     10.07 o 
   7  -4   9     1749.55     1772.85     48.15 o 
   8  -4   9     1684.98     1707.62     48.54 o 
   9  -4   9      416.04      407.12     22.71 o 
  10  -4   9     1960.16     2015.98     49.23 o 
 -11  -3   9     1675.49     1752.16     68.09 o 
 -10  -3   9     3152.71     3011.26     93.92 o 
  -9  -3   9     1230.35     1221.09     41.44 o 
  -8  -3   9      614.69      587.49     31.75 o 
  -7  -3   9      400.16      392.04     20.38 o 
  -6  -3   9     1142.48     1119.93     35.31 o 
  -5  -3   9     1971.70     1873.38     48.03 o 
  -4  -3   9     4816.33     4335.80     88.73 o 
  -3  -3   9      738.47      676.92     21.46 o 
  -2  -3   9     4185.50     4002.10     99.07 o 
  -1  -3   9        4.51       11.88      3.83 o 
   0  -3   9     4271.27     4097.40     73.10 o 
   1  -3   9       29.06       22.48      4.38 o 
   2  -3   9     5852.09     5692.79     88.56 o 
   3  -3   9     4123.38     3835.40     58.01 o 
   4  -3   9      566.36      587.44     17.44 o 
   5  -3   9      200.01      189.23     10.38 o 
   6  -3   9     3548.07     3553.77     61.01 o 
   7  -3   9       82.65       94.32     10.67 o 
   8  -3   9      715.61      745.49     29.30 o 
   9  -3   9     7789.76     7656.45    151.01 o 
  10  -3   9      337.47      360.38     25.91 o 
 -11  -2   9      123.09      176.46     48.96 o 
 -10  -2   9    10097.17    10108.78    195.42 o 
  -9  -2   9     4355.44     4475.01     99.48 o 
  -8  -2   9      952.00     1053.53     34.05 o 
  -7  -2   9     7576.02     7491.75    145.13 o 
  -6  -2   9      802.97      873.26     30.01 o 
  -5  -2   9    32895.75    32999.06    554.90 o 
  -4  -2   9     2679.78     2478.94     56.99 o 
  -3  -2   9    24787.80    24829.10    373.90 o 
  -2  -2   9     2939.14     2934.45    116.15 o 
  -1  -2   9     7678.04     7380.70    120.70 o 
   0  -2   9     6105.96     5834.37     98.18 o 
   1  -2   9     7616.73     7355.74    107.62 o 
   2  -2   9    13996.71    13775.36    194.99 o 
   3  -2   9      314.78      355.84     17.32 o 
   4  -2   9    27184.01    27261.56    361.14 o 
   5  -2   9      225.46      253.95     11.71 o 
   6  -2   9     4184.05     4165.31    108.28 o 
   7  -2   9      192.68      215.48     15.27 o 
   8  -2   9     6698.64     6685.28    132.76 o 
   9  -2   9     1794.94     2168.14     75.90 o 
  10  -2   9      365.85      376.48     22.94 o 
 -11  -1   9     1133.97     1116.92     33.83 o 
 -10  -1   9     3363.40     3141.55     78.12 o 
  -9  -1   9      491.96      510.84     30.19 o 
  -8  -1   9       76.83       90.02     11.05 o 
  -7  -1   9      506.09      513.93     22.78 o 
  -6  -1   9      276.91      245.84     15.17 o 
  -5  -1   9      276.01      257.84     14.86 o 
  -4  -1   9     1303.31     1205.82     33.81 o 
  -3  -1   9        0.15       15.72      4.36 o 
  -2  -1   9     1937.17     1953.96     40.88 o 
  -1  -1   9     3222.68     3120.76     58.12 o 
   0  -1   9      232.69      216.66     11.83 o 
   1  -1   9      233.16      247.81     11.26 o 
   2  -1   9     4463.11     4393.87     58.90 o 
   3  -1   9       82.48       83.37      6.47 o 
   4  -1   9     8922.60     8721.52    116.73 o 
   5  -1   9      671.51      670.57     19.57 o 
   6  -1   9     4105.63     4087.87     74.91 o 
   7  -1   9     3022.62     2925.17     67.85 o 
   8  -1   9     2958.68     2858.23     68.49 o 
   9  -1   9     4080.83     4034.08     90.90 o 
  10  -1   9       98.91      123.26     15.04 o 
 -11   0   9       39.88       48.22     10.90 o 
 -10   0   9       40.43       33.91      9.15 o 
  -9   0   9     6067.48     5519.91    116.37 o 
  -8   0   9     3670.27     3461.48     79.34 o 
  -7   0   9     4128.89     3854.95     83.85 o 
  -6   0   9     2555.39     2412.49     68.66 o 
  -5   0   9     5552.79     5297.34    104.25 o 
  -4   0   9      806.60      818.66     26.21 o 
  -3   0   9     8898.20     8773.15    158.55 o 
  -2   0   9     2199.32     2066.95     42.38 o 
  -1   0   9     8508.03     8433.00    135.21 o 
   0   0   9    38879.63    40600.23    722.87 o 
   1   0   9       32.34       51.30      5.70 o 
   2   0   9     4280.33     3933.90     53.80 o 
   3   0   9     6214.04     5925.03     82.76 o 
   4   0   9     7766.75     7538.50    102.81 o 
   5   0   9       97.96      124.24      8.69 o 
   6   0   9        1.30        6.88      5.36 o 
   7   0   9     9121.57     8775.32    164.95 o 
   8   0   9     2335.73     2293.35     59.03 o 
   9   0   9      743.60      742.04     30.44 o 
  10   0   9      351.84      345.82     22.45 o 
 -11   1   9      835.90      877.39     50.52 o 
 -10   1   9     3388.72     3454.19     83.67 o 
  -9   1   9     3961.25     3797.44     86.80 o 
  -8   1   9     1276.51     1212.39     38.63 o 
  -7   1   9     3919.05     4148.86     93.29 o 
  -6   1   9     9665.32     9823.71    180.03 o 
  -5   1   9     4195.66     4198.71     85.86 o 
  -4   1   9     3025.41     2994.24    108.84 o 
  -3   1   9    21147.33    22437.75    380.17 o 
  -2   1   9    30156.08    30841.57    458.09 o 
  -1   1   9     1962.97     2051.76    106.76 o 
   0   1   9    18680.77    20836.31    372.02 o 
   1   1   9    29002.64    30054.23    337.40 o 
   2   1   9     2021.03     2094.63     34.24 o 
   3   1   9     4226.55     4302.26     63.37 o 
   4   1   9     3992.50     4456.14     78.17 o 
   5   1   9     3451.30     3567.13     65.10 o 
   6   1   9      316.36      390.07     20.81 o 
   7   1   9      369.81      567.14     24.07 o 
   8   1   9     1336.22     1435.88     43.20 o 
   9   1   9       90.75      145.59     14.83 o 
 -11   2   9     7386.90     7189.52    149.16 o 
 -10   2   9     3957.73     3772.36     88.72 o 
  -9   2   9       68.25       77.57     11.02 o 
  -8   2   9     2732.14     2597.39     64.04 o 
  -7   2   9    14104.50    13651.31    243.98 o 
  -6   2   9      369.34      395.50     18.49 o 
  -5   2   9      190.47      175.13     11.50 o 
  -4   2   9     1337.82     1296.74     34.21 o 
  -3   2   9        4.30       13.64      3.78 o 
  -2   2   9    10457.04    10350.40    253.34 o 
  -1   2   9       40.25       52.03      4.46 o 
   0   2   9     5816.67     5617.42     95.79 o 
   1   2   9    10847.06    10835.77    127.83 o 
   2   2   9     1295.96     1334.03     23.59 o 
   3   2   9        1.19       29.65      6.62 o 
   4   2   9     4734.01     4689.39     68.87 o 
   5   2   9    12189.66    12075.66    232.07 o 
   6   2   9     2320.67     2394.32     57.29 o 
   7   2   9       69.05       57.25      9.32 o 
   8   2   9    10936.71    10923.71    203.14 o 
   9   2   9     2802.09     2714.72     69.16 o 
 -11   3   9     1126.15     1104.89     52.40 o 
 -10   3   9     4087.45     4050.13     93.78 o 
  -9   3   9      168.86      152.92     27.89 o 
  -8   3   9      258.16      291.89     17.88 o 
  -7   3   9      750.82      834.99     48.63 o 
  -6   3   9     2936.12     2852.46     64.70 o 
  -5   3   9     1445.87     1429.98     38.00 o 
  -4   3   9      234.99      236.85     17.98 o 
  -3   3   9    11417.52    11443.57    174.05 o 
  -2   3   9        3.58       15.79      4.60 o 
  -1   3   9      640.85      611.28     31.56 o 
   0   3   9     5823.37     5815.40     81.30 o 
   1   3   9     1548.01     1516.64     22.62 o 
   2   3   9      129.77      134.84      6.68 o 
   3   3   9     2461.61     2476.08     46.88 o 
   4   3   9     2950.64     2972.28     57.65 o 
   5   3   9     7682.02     7458.38    139.71 o 
   6   3   9        0.30        9.96      5.66 o 
   7   3   9     3219.39     3176.59     72.95 o 
   8   3   9      293.38      279.62     22.13 o 
 -11   4   9     9532.77     9818.68    244.53 o 
 -10   4   9       47.32       58.49     13.90 o 
  -9   4   9      205.78      240.37     22.69 o 
  -8   4   9    11026.30    12026.95    220.19 o 
  -7   4   9     3103.27     3088.12     70.34 o 
  -6   4   9     3766.67     3836.13     92.10 o 
  -5   4   9     1361.14     2132.13     88.44 o 
  -4   4   9    11652.30    12197.93    186.10 o 
  -3   4   9     2127.79     2172.70     41.38 o 
  -2   4   9     5494.10     5472.50    106.03 o 
  -1   4   9     1587.50     1926.60     40.11 o 
   0   4   9     1353.04     1397.68     32.06 o 
   1   4   9     7457.33     8437.12    105.75 o 
   2   4   9     9077.62     9167.85    104.78 o 
   3   4   9      753.15     1064.46     27.39 o 
   4   4   9      466.76      681.64     30.47 o 
   5   4   9    11273.84    12007.21    266.44 o 
   6   4   9      570.32      585.55     38.73 o 
   7   4   9       24.31       58.99     11.49 o 
   8   4   9     5073.01     5711.90    176.09 o 
 -10   5   9       25.98       36.82     15.37 o 
  -9   5   9    14416.60    14385.93    332.58 o 
  -8   5   9      120.85      135.55     22.77 o 
  -7   5   9       45.25       61.70     11.55 o 
  -6   5   9     5043.91     4928.04     99.23 o 
  -5   5   9    15462.26    15423.19    268.60 o 
  -4   5   9      752.38      749.48     20.63 o 
  -3   5   9     3346.06     3360.08     51.92 o 
  -2   5   9     7505.13     7661.45    121.91 o 
  -1   5   9     3740.36     3736.13     84.98 o 
   0   5   9        0.70       13.53      3.99 o 
   1   5   9       21.84       41.76      7.58 o 
   2   5   9    11878.50    11767.33    150.04 o 
   3   5   9     3882.62     3895.63     80.07 o 
   4   5   9     2920.48     2872.37     76.94 o 
   5   5   9     1178.82     1209.69     43.78 o 
   6   5   9     4840.58     4843.71    153.79 o 
   7   5   9      299.23      326.99     23.74 o 
 -10   6   9     1450.77     1516.83     62.41 o 
  -9   6   9      704.64      685.40     37.50 o 
  -8   6   9      387.80      378.19     26.25 o 
  -7   6   9      198.28      200.74     18.10 o 
  -6   6   9      589.35      544.10     32.46 o 
  -5   6   9        7.33        8.65      6.26 o 
  -4   6   9        0.60        3.66      3.69 o 
  -3   6   9      235.62      253.49     12.03 o 
  -2   6   9      551.42      559.83     18.92 o 
  -1   6   9       32.94       30.65      5.40 o 
   0   6   9     3435.53     3591.32     70.34 o 
   1   6   9       30.74       44.82      4.56 o 
   2   6   9     5300.00     5328.68     93.56 o 
   3   6   9      464.61      493.74     19.98 o 
   4   6   9      779.89      779.50     27.74 o 
   5   6   9     1490.48     1408.94     48.64 o 
   6   6   9      375.41      380.84     24.81 o 
  -9   7   9     2076.35     2215.59     77.80 o 
  -8   7   9     1339.14     1572.10     59.70 o 
  -7   7   9    13821.09    14230.13    323.80 o 
  -6   7   9     1942.96     2041.89     98.08 o 
  -5   7   9     2080.44     2246.50     66.88 o 
  -4   7   9    16803.47    18482.58    471.56 o 
  -3   7   9     5490.06     5754.11    113.26 o 
  -2   7   9     3331.18     3558.57     98.94 o 
  -1   7   9     1456.57     1693.61     94.62 o 
   0   7   9    15845.87    17221.39    409.83 o 
   1   7   9     1076.21     1165.92     36.50 o 
   2   7   9      978.35     1082.57     47.02 o 
   3   7   9     5713.78     6449.00    125.04 o 
   4   7   9     2519.64     2694.74     64.35 o 
   5   7   9      798.57      965.14     40.06 o 
  -8   8   9     1004.97      902.34     43.50 o 
  -7   8   9      407.91      413.91     27.33 o 
  -6   8   9      183.04      215.42     20.49 o 
  -5   8   9       92.99       94.07     22.77 o 
  -4   8   9      312.46      317.77     17.13 o 
  -3   8   9      724.76      834.72     32.47 o 
  -2   8   9      238.26      236.84     29.60 o 
  -1   8   9      269.34      267.59     31.88 o 
   0   8   9     1510.14     1436.41     80.94 o 
   1   8   9       46.52       37.57     14.80 o 
   2   8   9      192.76      191.59     15.67 o 
   3   8   9     1951.22     1979.25     51.49 o 
   4   8   9     4041.57     4128.56     90.69 o 
  -7   9   9      312.05      328.41     24.84 o 
  -6   9   9     1658.09     1680.68     58.62 o 
  -5   9   9      719.65      790.55     43.29 o 
  -4   9   9       50.43       74.77     10.93 o 
  -3   9   9     1429.11     1386.17     47.21 o 
  -2   9   9     3006.49     3012.43    134.70 o 
  -1   9   9      328.81      317.70     36.44 o 
   0   9   9      697.81      775.72     59.23 o 
   1   9   9     1059.64     1046.02     70.65 o 
   2   9   9       11.59       23.91     14.80 o 
  -4  10   9        0.68       23.95     14.23 o 
  -3  10   9      490.86      627.46     30.76 o 
  -2  10   9     2042.88     2327.57    117.46 o 
   0 -12  10      314.64      299.48     29.61 o 
   1 -12  10    17629.43    17588.31    545.52 o 
   2 -12  10     4936.97     5014.76    131.98 o 
  -3 -11  10       99.59      658.04     42.12 o 
  -2 -11  10      128.85      446.30     33.02 o 
  -1 -11  10     1426.08     1370.09     64.97 o 
   0 -11  10        0.22       51.23     13.66 o 
   1 -11  10      860.74      984.28     39.68 o 
   2 -11  10     1062.25     1162.80     58.11 o 
   3 -11  10       85.96      183.70     16.85 o 
   4 -11  10     4099.80     4268.36     94.35 o 
   5 -11  10     7530.95     7969.09    158.75 o 
  -5 -10  10       98.31       68.29     12.58 o 
  -4 -10  10      382.81      354.55     37.58 o 
  -3 -10  10    11479.52    11313.19    250.04 o 
  -2 -10  10     2365.81     2416.02     70.06 o 
  -1 -10  10     3789.80     3642.26     93.67 o 
   0 -10  10      426.85      398.60     29.61 o 
   1 -10  10     4102.62     4291.32    111.09 o 
   2 -10  10      235.64      256.38     15.72 o 
   3 -10  10     1026.09     1002.76     32.48 o 
   4 -10  10     6012.56     5850.39    119.60 o 
   5 -10  10     1020.50     1022.37     34.12 o 
   6 -10  10     3330.77     3218.60     75.59 o 
  -6  -9  10       35.67       66.90     25.05 o 
  -5  -9  10     1049.21     1046.87     40.79 o 
  -4  -9  10      129.16      137.11     14.75 o 
  -3  -9  10       51.09       56.77     10.10 o 
  -2  -9  10      206.59      218.48     17.08 o 
  -1  -9  10      654.38      687.00     29.00 o 
   0  -9  10     1090.58     1110.07     28.37 o 
   1  -9  10     1927.41     1997.59     42.40 o 
   2  -9  10      216.72      266.08     18.63 o 
   3  -9  10       94.15      105.26     15.69 o 
   4  -9  10      777.25      771.88     27.08 o 
   5  -9  10      183.89      234.47     19.84 o 
   6  -9  10      860.11      944.41     36.02 o 
   7  -9  10      104.69      125.99     13.13 o 
  -7  -8  10      811.61      813.94     35.29 o 
  -6  -8  10        8.47       28.73     10.25 o 
  -5  -8  10     5137.63     5404.84    130.92 o 
  -4  -8  10      219.94      264.25     17.78 o 
  -3  -8  10      653.26      661.50     23.61 o 
  -2  -8  10     1769.27     1831.42     35.88 o 
  -1  -8  10     5214.44     5506.36     93.89 o 
   0  -8  10      598.89      645.60     18.12 o 
   1  -8  10      359.62      387.70     13.56 o 
   2  -8  10     4006.74     4385.02     69.60 o 
   3  -8  10      843.14      969.42     23.42 o 
   4  -8  10      155.86      186.85      9.43 o 
   5  -8  10      600.43      618.36     19.65 o 
   6  -8  10     2930.48     3300.14    112.44 o 
   7  -8  10      248.84      262.17     16.39 o 
   8  -8  10       99.00      202.65     36.43 o 
  -8  -7  10      321.78      412.60     24.22 o 
  -7  -7  10     4624.14     4404.78    111.66 o 
  -6  -7  10       23.17       27.32      8.79 o 
  -5  -7  10        3.67        7.84      5.41 o 
  -4  -7  10      338.99      312.20     18.41 o 
  -3  -7  10        1.89        8.51      4.04 o 
  -2  -7  10        0.03       17.98      3.93 o 
  -1  -7  10      595.01      608.45     16.96 o 
   0  -7  10       29.73       38.38      6.75 o 
   1  -7  10     3448.59     3472.56     56.21 o 
   2  -7  10     1198.39     1236.83     28.70 o 
   3  -7  10      101.34      112.58      7.62 o 
   4  -7  10     4879.49     4904.55     74.86 o 
   5  -7  10      521.57      542.36     15.40 o 
   6  -7  10     1061.06     1034.00     29.53 o 
   7  -7  10     3165.02     3302.54     65.23 o 
   8  -7  10     8469.22     8435.56    300.53 o 
   9  -7  10     4567.24     4856.18    198.86 o 
  -9  -6  10     5472.05     5510.66    134.19 o 
  -8  -6  10     1724.83     1657.99     51.64 o 
  -7  -6  10    24183.28    24347.04    505.60 o 
  -6  -6  10     1550.89     1595.81     39.00 o 
  -5  -6  10     1330.25     1345.56     35.25 o 
  -4  -6  10     8772.83     8498.40    136.72 o 
  -3  -6  10    20184.07    20034.56    339.38 o 
  -2  -6  10     4439.75     4229.57     73.29 o 
  -1  -6  10      669.63      638.30     20.20 o 
   0  -6  10    31886.52    32014.34    532.07 o 
   1  -6  10     8347.89     8126.06    151.63 o 
   2  -6  10     3013.28     2946.28     66.07 o 
   3  -6  10     2750.62     2743.03     63.15 o 
   4  -6  10    16894.85    16425.99    245.77 o 
   5  -6  10     1620.83     1571.08     34.36 o 
   6  -6  10      125.62      158.56     12.49 o 
   7  -6  10     5400.32     5287.88    122.55 o 
   8  -6  10     3627.34     3380.14     79.63 o 
   9  -6  10     1538.82     1551.13     58.25 o 
  -9  -5  10      357.43      400.84     40.99 o 
  -8  -5  10      236.87      414.66     23.40 o 
  -7  -5  10     4058.01     5535.69    188.14 o 
  -6  -5  10     5765.39     5884.23    120.22 o 
  -5  -5  10      354.92      359.24     19.07 o 
  -4  -5  10      694.82      798.59     28.70 o 
  -3  -5  10     2629.31     3144.05     70.28 o 
  -2  -5  10     1280.21     1394.74     34.76 o 
  -1  -5  10     4048.73     4320.60     71.41 o 
   0  -5  10     2703.78     2855.76     55.64 o 
   1  -5  10      583.77      876.43     28.41 o 
   2  -5  10     1130.20     1200.53     35.04 o 
   3  -5  10     7969.29     7920.69    148.07 o 
   4  -5  10      743.72      827.93     22.60 o 
   5  -5  10      348.65      356.50     14.71 o 
   6  -5  10     5308.79     5395.70     93.71 o 
   7  -5  10    15831.49    16197.07    245.49 o 
   8  -5  10     1283.87     1250.84     52.80 o 
   9  -5  10       54.38      105.31     13.70 o 
 -10  -4  10      988.51      966.48     47.53 o 
  -9  -4  10      333.13      351.88     22.11 o 
  -8  -4  10      972.36      923.74     35.08 o 
  -7  -4  10     2570.69     2606.28     65.65 o 
  -6  -4  10        2.45       16.53      6.70 o 
  -5  -4  10     1148.10     1016.06     33.75 o 
  -4  -4  10     4095.11     3801.06     81.77 o 
  -3  -4  10     1824.18     1834.39     42.27 o 
  -2  -4  10     3853.15     3713.34     70.29 o 
  -1  -4  10      386.39      398.01     16.53 o 
   0  -4  10    15534.08    15109.60    210.73 o 
   1  -4  10     2615.45     2544.24     50.49 o 
   2  -4  10       59.04       67.29      8.34 o 
   3  -4  10      841.56      812.81     21.72 o 
   4  -4  10     4377.77     4212.58     70.89 o 
   5  -4  10      920.52      912.80     24.24 o 
   6  -4  10     8136.33     8014.64    182.54 o 
   7  -4  10      357.23      361.46     17.12 o 
   8  -4  10      946.48      953.23     34.82 o 
   9  -4  10     1402.49     1413.02     45.65 o 
 -10  -3  10    14154.90    13850.57    259.23 o 
  -9  -3  10      369.06      386.02     23.01 o 
  -8  -3  10     1040.48     1029.57     37.04 o 
  -7  -3  10    10974.71    10422.01    195.61 o 
  -6  -3  10     6907.66     6759.92    133.34 o 
  -5  -3  10     7260.70     7044.01    136.34 o 
  -4  -3  10       66.06       72.24      9.78 o 
  -3  -3  10     7086.33     6619.08    150.02 o 
  -2  -3  10     2980.35     2868.46     57.11 o 
  -1  -3  10    22043.80    21533.50    326.46 o 
   0  -3  10     1282.06     1236.87     31.22 o 
   1  -3  10     2813.73     2665.17     52.05 o 
   2  -3  10    14799.96    14127.25    247.18 o 
   3  -3  10     1511.53     1537.24     32.41 o 
   4  -3  10      687.08      653.77     19.46 o 
   5  -3  10     2704.95     2615.45     52.76 o 
   6  -3  10    17496.49    16928.35    254.29 o 
   7  -3  10     1219.06     1150.53     37.21 o 
   8  -3  10        5.95        6.22      6.67 o 
   9  -3  10     9033.77     8812.20    202.28 o 
 -10  -2  10     1186.14     1342.35     46.25 o 
  -9  -2  10     3515.46     3617.86     86.29 o 
  -8  -2  10     2879.14     2741.40     68.70 o 
  -7  -2  10     1100.89     1101.26     74.49 o 
  -6  -2  10    13442.43    13155.03    237.48 o 
  -5  -2  10     9014.79     9644.51    178.55 o 
  -4  -2  10      484.82      534.61     21.73 o 
  -3  -2  10     6915.63     6701.61    127.48 o 
  -2  -2  10    22981.05    24237.27    366.61 o 
  -1  -2  10     3722.90     3582.64     84.18 o 
   0  -2  10     3925.47     3940.12     71.92 o 
   1  -2  10    34214.16    34268.00    456.98 o 
   2  -2  10      206.17      345.02     29.61 o 
   3  -2  10      345.51      367.03     13.71 o 
   4  -2  10    14393.47    14096.72    195.44 o 
   5  -2  10     4050.98     4550.13    134.53 o 
   6  -2  10      458.02      526.26     21.54 o 
   7  -2  10      218.26      379.51     20.29 o 
   8  -2  10     3685.02     3892.73     87.62 o 
   9  -2  10     1423.40     1436.40     45.94 o 
 -10  -1  10     1638.34     1617.02     51.24 o 
  -9  -1  10      625.18      585.26     39.52 o 
  -8  -1  10     1460.43     1348.86     42.58 o 
  -7  -1  10       89.86      134.00     12.38 o 
  -6  -1  10      534.37      535.11     23.34 o 
  -5  -1  10      817.99      820.98     28.32 o 
  -4  -1  10     1444.70     1350.91     37.90 o 
  -3  -1  10     1416.73     1394.27     37.45 o 
  -2  -1  10     1696.28     1686.79     37.97 o 
  -1  -1  10      139.16      161.33      9.90 o 
   0  -1  10       64.61       78.18      7.78 o 
   1  -1  10     2785.36     2732.44     48.18 o 
   2  -1  10       90.55       86.49      6.24 o 
   3  -1  10      945.40      941.58     24.07 o 
   4  -1  10      845.19      845.62     22.52 o 
   5  -1  10     4517.90     4262.72     76.16 o 
   6  -1  10      483.59      475.44     18.62 o 
   7  -1  10      457.78      451.95     21.91 o 
   8  -1  10     2079.13     2046.03     55.50 o 
   9  -1  10      166.39      194.42     17.16 o 
 -11   0  10      173.82      193.31     18.48 o 
 -10   0  10      522.61      514.01     26.94 o 
  -9   0  10     1366.51     1306.16     43.23 o 
  -8   0  10       40.94       37.07      8.53 o 
  -7   0  10      802.87      801.49     41.21 o 
  -6   0  10        4.60        5.97      5.18 o 
  -5   0  10        0.88        8.99      4.82 o 
  -4   0  10       15.18       24.81      7.99 o 
  -3   0  10       46.23       82.99      8.53 o 
  -2   0  10       52.80       59.57      6.61 o 
  -1   0  10      673.69      698.64     60.85 o 
   0   0  10     2792.56     2770.79     53.65 o 
   1   0  10      523.08      568.02     25.70 o 
   2   0  10      249.99      297.46     10.90 o 
   3   0  10      731.40      740.46     20.07 o 
   4   0  10     1797.91     1715.36     37.97 o 
   5   0  10     2538.87     2531.81     51.20 o 
   6   0  10      601.91      570.48     23.62 o 
   7   0  10     6355.68     6125.33    123.09 o 
   8   0  10      772.44      767.38     30.47 o 
   9   0  10     1691.47     1755.64     52.18 o 
 -11   1  10     5457.32     5512.46    122.47 o 
 -10   1  10      653.09      650.75     30.41 o 
  -9   1  10    14935.54    14714.39    268.44 o 
  -8   1  10     1874.66     1831.23     51.28 o 
  -7   1  10     9913.62    10151.51    189.17 o 
  -6   1  10     2320.87     2374.36     67.41 o 
  -5   1  10     6771.31     6435.60    124.09 o 
  -4   1  10     4032.31     4091.30    108.87 o 
  -3   1  10     1480.08     1461.48     37.84 o 
  -2   1  10    48610.48    48840.59    808.41 o 
  -1   1  10      220.89      200.74     10.68 o 
   0   1  10    27464.32    28314.54    423.51 o 
   1   1  10      267.73      341.36     12.34 o 
   2   1  10     5469.13     5319.36     75.03 o 
   3   1  10     2491.80     2474.44     54.74 o 
   4   1  10     2528.01     2642.43     51.70 o 
   5   1  10    13721.66    13912.13    211.34 o 
   6   1  10       15.25       89.66     12.58 o 
   7   1  10     2903.78     3575.12     80.16 o 
   8   1  10      225.20      296.53     19.06 o 
 -10   2  10        3.44       14.12      7.78 o 
  -9   2  10      636.04      640.76     35.30 o 
  -8   2  10      155.17      182.30     15.31 o 
  -7   2  10      443.70      389.81     20.09 o 
  -6   2  10     1077.40     1058.64     33.38 o 
  -5   2  10      900.74      843.49     27.87 o 
  -4   2  10     3870.32     3729.82     77.74 o 
  -3   2  10      646.38      699.94     34.47 o 
  -2   2  10     1402.31     1400.30     38.17 o 
  -1   2  10     1649.01     1672.73     39.39 o 
   0   2  10     1053.24     1067.90     20.20 o 
   1   2  10       36.29       41.95      4.41 o 
   2   2  10        2.60       11.05      3.42 o 
   3   2  10     5425.38     5342.32     89.50 o 
   4   2  10      121.99      150.01     16.52 o 
   5   2  10     6358.87     6371.72    123.40 o 
   6   2  10      200.26      234.86     41.94 o 
   7   2  10     2898.24     2943.45     69.85 o 
   8   2  10     1574.43     1621.62     48.01 o 
 -10   3  10      491.19      474.02     25.70 o 
  -9   3  10        0.01       13.73      7.17 o 
  -8   3  10     8732.05     8600.16    165.91 o 
  -7   3  10     4686.21     4578.69    107.59 o 
  -6   3  10     1973.46     1929.90     49.65 o 
  -5   3  10       28.04       40.17      6.99 o 
  -4   3  10     3547.43     3526.83     74.02 o 
  -3   3  10     1006.46      939.29     40.07 o 
  -2   3  10     5087.33     4903.83     81.52 o 
  -1   3  10        0.24       23.93     10.35 o 
   0   3  10     5869.88     5780.11     93.35 o 
   1   3  10     4549.64     4563.56     63.36 o 
   2   3  10     6772.14     6794.82     92.35 o 
   3   3  10       50.50       68.90     11.18 o 
   4   3  10     1728.25     1703.96     50.04 o 
   5   3  10     8138.69     8106.35    151.86 o 
   6   3  10     6695.56     6722.72    131.35 o 
   7   3  10      239.95      237.34     20.42 o 
 -10   4  10      770.13      769.87     42.12 o 
  -9   4  10    12833.15    12895.77    302.31 o 
  -8   4  10     5530.15     5797.19    119.17 o 
  -7   4  10      280.74      295.30     17.59 o 
  -6   4  10     2768.23     2847.28     65.64 o 
  -5   4  10    26495.02    27348.64    463.93 o 
  -4   4  10     1874.34     1787.05     43.60 o 
  -3   4  10      398.06      413.33     14.47 o 
  -2   4  10    13099.00    13481.25    238.35 o 
  -1   4  10    13150.15    13317.25    201.67 o 
   0   4  10      235.04      247.22     15.47 o 
   1   4  10      929.20      886.81     27.40 o 
   2   4  10    15912.30    16244.27    217.03 o 
   3   4  10     1435.82     1495.87     37.19 o 
   4   4  10       69.36      114.54     10.49 o 
   5   4  10     1320.80     1412.07     68.39 o 
   6   4  10     7593.62     8195.67    189.66 o 
   7   4  10       72.98      125.69     15.86 o 
 -10   5  10     1481.30     1423.96     59.96 o 
  -9   5  10     3219.14     3181.18     98.62 o 
  -8   5  10       13.67       10.89      9.11 o 
  -7   5  10     1441.94     1394.83     51.77 o 
  -6   5  10     7837.02     7410.81    178.35 o 
  -5   5  10      453.38      407.84     18.13 o 
  -4   5  10     1205.86     1217.40     44.62 o 
  -3   5  10     1569.40     1571.39     33.50 o 
  -2   5  10        0.16       19.37      5.65 o 
  -1   5  10     7441.15     7421.25    120.19 o 
   0   5  10       36.12       44.19      6.19 o 
   1   5  10       12.08       18.86      3.24 o 
   2   5  10    10318.87    10235.25    142.34 o 
   3   5  10     4960.44     5035.12    119.14 o 
   4   5  10      127.43      155.52     17.65 o 
   5   5  10     3495.45     3361.43     90.72 o 
   6   5  10     8609.88     8583.07    198.29 o 
  -9   6  10     3329.64     3473.02    184.96 o 
  -8   6  10      560.11      610.31     38.72 o 
  -7   6  10      197.23      181.79     39.85 o 
  -6   6  10     1134.36     1162.21     53.56 o 
  -5   6  10     3166.79     3079.48     97.63 o 
  -4   6  10     1266.94     1290.44     42.17 o 
  -3   6  10      444.37      439.59     23.99 o 
  -2   6  10    13377.09    13762.87    208.90 o 
  -1   6  10      111.92      101.32      9.19 o 
   0   6  10      155.12      156.57     16.45 o 
   1   6  10     5856.84     5690.81     93.87 o 
   2   6  10       36.86       49.96      7.14 o 
   3   6  10      263.97      241.51     14.05 o 
   4   6  10        3.01        9.61      7.97 o 
   5   6  10     1746.49     1799.91     59.05 o 
  -8   7  10       85.16      131.32     30.74 o 
  -7   7  10      561.92      572.84     47.27 o 
  -6   7  10     3679.20     3752.66    102.85 o 
  -5   7  10     1024.51     1001.62     55.83 o 
  -4   7  10      424.08      468.18     23.11 o 
  -3   7  10     1511.19     1556.38     39.96 o 
  -2   7  10      302.59      362.15     27.33 o 
  -1   7  10     2697.08     2682.13    116.42 o 
   0   7  10      605.88      670.45     25.86 o 
   1   7  10      379.75      423.96     17.25 o 
   2   7  10     2218.00     2393.77     61.44 o 
   3   7  10     2263.29     2242.51     55.41 o 
   4   7  10       18.58       20.88      7.53 o 
  -7   8  10     6062.69     6137.42    158.21 o 
  -6   8  10      579.32      569.32     58.09 o 
  -5   8  10      216.67      215.97     18.22 o 
  -4   8  10    13882.57    14174.90    314.28 o 
  -3   8  10     2764.77     2842.39     76.50 o 
  -2   8  10     2174.38     2191.20    103.80 o 
  -1   8  10     8541.90     8486.33    294.85 o 
   0   8  10    11850.06    11748.56    391.20 o 
   1   8  10      350.25      323.40     35.30 o 
   2   8  10        2.44       11.72      6.53 o 
  -5   9  10      230.50      216.34     21.63 o 
  -4   9  10     1667.50     1842.31     72.96 o 
  -3   9  10       21.87       44.87      9.05 o 
  -2   9  10      629.35      678.85     54.67 o 
  -1   9  10      199.01      210.64     31.88 o 
   0   9  10      195.69      187.86     30.74 o 
  -2 -11  11      325.33      365.52     29.61 o 
  -1 -11  11     1553.58     1573.11     69.54 o 
   0 -11  11      758.02      768.92     43.29 o 
   1 -11  11     2120.27     2216.03     87.82 o 
   2 -11  11       29.00       62.91     11.16 o 
   3 -11  11      528.70      566.55     28.02 o 
   4 -11  11     1654.01     1621.38     46.28 o 
  -4 -10  11     2010.25     2019.97     63.15 o 
  -3 -10  11     1296.54     1399.96     48.35 o 
  -2 -10  11     4902.18     4924.69    120.78 o 
  -1 -10  11      914.37      942.89     36.41 o 
   0 -10  11      107.24       92.22     14.80 o 
   1 -10  11      538.83      529.61     31.89 o 
   2 -10  11     1174.50     1281.22     37.35 o 
   3 -10  11      106.82      181.14     13.38 o 
   4 -10  11      133.55      117.62     11.83 o 
   5 -10  11     5536.73     5744.13    118.22 o 
  -5  -9  11    25296.85    26184.10    761.60 o 
  -4  -9  11     5558.70     5797.45    139.41 o 
  -3  -9  11      393.74      461.59     29.61 o 
  -2  -9  11    11090.08    11208.71    244.80 o 
  -1  -9  11    18618.72    19209.62    332.68 o 
   0  -9  11      431.79      426.72     18.22 o 
   1  -9  11      154.60      139.19     10.90 o 
   2  -9  11    15252.87    15870.45    242.66 o 
   3  -9  11    14784.16    15113.18    273.00 o 
   4  -9  11      878.38      858.19     27.74 o 
   5  -9  11      887.40      993.64     35.36 o 
   6  -9  11    10590.70    11105.70    376.89 o 
  -6  -8  11      779.14      747.16     43.29 o 
  -4  -8  11      232.67      247.24     16.55 o 
  -3  -8  11      294.81      292.65     13.49 o 
  -2  -8  11       96.93      103.70      9.95 o 
  -1  -8  11     1328.16     1346.80     31.81 o 
   0  -8  11      235.19      220.53     11.04 o 
   1  -8  11        1.25        8.10      3.59 o 
   2  -8  11     4203.65     4253.03     67.99 o 
   3  -8  11     2808.01     2894.11     51.18 o 
   4  -8  11       44.97       61.74      8.46 o 
   5  -8  11      869.75      885.43     27.58 o 
   6  -8  11    18065.62    18037.08    576.21 o 
   7  -8  11      334.33      374.64     43.27 o 
  -7  -7  11     3151.28     2890.47    126.71 o 
  -6  -7  11        2.84        6.29      6.83 o 
  -5  -7  11    14022.17    14245.83    271.55 o 
  -4  -7  11      254.33      253.91     12.05 o 
  -3  -7  11      441.27      456.37     15.32 o 
  -2  -7  11     8610.40     8141.45    118.28 o 
  -1  -7  11     2467.93     2406.76     51.20 o 
   0  -7  11     1835.31     1847.97     49.11 o 
   1  -7  11        1.64        9.40     11.01 o 
   2  -7  11    10058.12     9685.49    179.64 o 
   3  -7  11      476.81      449.45     21.74 o 
   4  -7  11     2294.56     2311.82     49.80 o 
   5  -7  11       55.55       68.54      8.84 o 
   6  -7  11     2461.40     2382.57     52.20 o 
   7  -7  11     1429.96     1365.10     36.79 o 
   8  -7  11     1438.93     1391.71     85.49 o 
  -8  -6  11     1042.00     1066.51     70.64 o 
  -7  -6  11       72.70       94.55     15.56 o 
  -6  -6  11      665.91      713.73     29.78 o 
  -5  -6  11     1095.06     1116.42     42.88 o 
  -4  -6  11     1107.82     1096.53     36.62 o 
  -3  -6  11      307.43      309.43     17.96 o 
  -2  -6  11      295.72      360.70     18.84 o 
  -1  -6  11     1836.30     1864.41     42.47 o 
   0  -6  11      138.07      159.92     13.15 o 
   1  -6  11     1621.95     1594.40     57.29 o 
   2  -6  11     1419.80     1365.11     39.70 o 
   3  -6  11       40.60       48.89      8.75 o 
   4  -6  11      633.93      659.67     22.43 o 
   5  -6  11     3649.59     3477.07     67.09 o 
   6  -6  11      535.84      568.09     21.68 o 
   7  -6  11       38.50       31.34      8.71 o 
   8  -6  11       48.53       59.41     11.59 o 
  -9  -5  11      169.92      172.82     21.69 o 
  -8  -5  11      183.97      178.75     21.74 o 
  -7  -5  11     2295.49     2289.61     61.69 o 
  -6  -5  11      351.36      347.05     32.81 o 
  -5  -5  11     1442.43     1353.50     41.98 o 
  -4  -5  11     7076.48     6727.02    140.49 o 
  -3  -5  11     1410.95     1368.32     40.35 o 
  -2  -5  11      368.60      341.33     23.28 o 
  -1  -5  11     1066.71     1091.20     33.99 o 
   0  -5  11     6642.97     6395.57    108.45 o 
   1  -5  11       15.08       20.69      7.29 o 
   2  -5  11      564.14      579.14     23.45 o 
   3  -5  11    10327.32     9808.42    154.96 o 
   4  -5  11        3.98       35.34      6.90 o 
   5  -5  11      503.53      468.59     18.84 o 
   6  -5  11     1174.56     1202.83     32.96 o 
   7  -5  11     2334.00     2192.16     49.81 o 
   8  -5  11      113.28      113.25     13.43 o 
  -9  -4  11      844.04      798.83     34.64 o 
  -8  -4  11      237.22      253.18     18.82 o 
  -7  -4  11      960.57      897.31     34.41 o 
  -6  -4  11     2147.87     2056.57     55.96 o 
  -5  -4  11      721.72      718.84     28.47 o 
  -4  -4  11      331.01      394.02     19.66 o 
  -3  -4  11     1159.45     1106.17     34.79 o 
  -2  -4  11     1421.14     1454.70     40.77 o 
  -1  -4  11      761.69      758.70     36.49 o 
   0  -4  11     1417.66     1347.45     33.29 o 
   1  -4  11      450.95      447.37     17.35 o 
   2  -4  11     1605.68     1603.35     43.19 o 
   3  -4  11      599.10      612.61     20.92 o 
   4  -4  11      569.89      560.10     21.77 o 
   5  -4  11     3107.60     3004.49     59.87 o 
   6  -4  11     3333.53     3114.92     62.42 o 
   7  -4  11      297.23      326.14     16.84 o 
   8  -4  11      251.38      268.59     19.14 o 
   9  -4  11     6335.73     6199.91    130.52 o 
  -9  -3  11     8874.35     8888.24    176.73 o 
  -8  -3  11      198.10      216.04     17.91 o 
  -7  -3  11      882.92      869.44     33.09 o 
  -6  -3  11    14248.62    14258.35    257.92 o 
  -5  -3  11     2735.20     2566.31     63.00 o 
  -4  -3  11      602.86      603.46     25.98 o 
  -3  -3  11      305.05      498.98     23.13 o 
  -2  -3  11    45530.15    45499.55    758.53 o 
  -1  -3  11     1292.94     1269.06     36.78 o 
   0  -3  11        5.90       34.82      9.28 o 
   1  -3  11    31023.20    31112.15    458.17 o 
   2  -3  11     3466.65     3217.78     70.53 o 
   3  -3  11     1014.18      908.19     23.92 o 
   4  -3  11       88.05      144.59     21.63 o 
   5  -3  11    13136.59    13049.93    200.95 o 
   6  -3  11      508.92      543.79     24.64 o 
   7  -3  11       60.42      105.83     10.58 o 
   8  -3  11     1746.21     2078.63     91.08 o 
   9  -3  11      449.26      580.73     28.40 o 
 -10  -2  11       38.33       45.58     11.22 o 
  -9  -2  11     4752.30     4566.58    153.65 o 
  -8  -2  11     2720.36     2708.55     90.16 o 
  -7  -2  11     3653.83     3384.42     79.46 o 
  -6  -2  11      192.76      171.93     14.64 o 
  -5  -2  11     4749.30     4597.42     96.95 o 
  -4  -2  11        1.50        4.38      4.45 o 
  -3  -2  11     2739.53     2693.30     62.24 o 
  -2  -2  11     2479.66     2339.76     55.43 o 
  -1  -2  11     3765.40     3590.44     76.18 o 
   0  -2  11    14601.80    14024.93    246.96 o 
   1  -2  11    12120.28    11610.78    181.57 o 
   2  -2  11        0.18        7.69      5.09 o 
   3  -2  11        0.23        7.46      5.42 o 
   4  -2  11     9188.05     8742.73    139.65 o 
   5  -2  11     1632.06     1625.12     38.58 o 
   6  -2  11      266.94      241.99     14.07 o 
   7  -2  11     4444.09     4252.69     93.60 o 
   8  -2  11     5683.00     5682.77    119.18 o 
 -10  -1  11     2417.10     2378.89     66.91 o 
  -9  -1  11      468.85      419.27     24.26 o 
  -8  -1  11      955.11      920.31     35.01 o 
  -7  -1  11     4036.38     3706.37     84.52 o 
  -6  -1  11     1728.21     1663.85     47.35 o 
  -5  -1  11     1658.48     1656.58     45.58 o 
  -4  -1  11       99.18       96.58     10.42 o 
  -3  -1  11     3282.26     3263.64     71.66 o 
  -2  -1  11     7011.99     6576.00    125.84 o 
  -1  -1  11     5332.91     4927.86     98.03 o 
   0  -1  11       27.44       18.40      5.95 o 
   1  -1  11     2206.22     2152.17     45.04 o 
   2  -1  11     8158.12     7828.65    115.81 o 
   3  -1  11       87.57      108.26      8.90 o 
   4  -1  11     1282.30     1273.58     32.12 o 
   5  -1  11     2014.92     1966.47     43.87 o 
   6  -1  11     3465.36     3426.45     66.78 o 
   7  -1  11     6916.54     6647.03    133.26 o 
   8  -1  11      168.95      181.03     16.10 o 
 -10   0  11      143.20      368.99     29.99 o 
  -9   0  11    17626.32    17599.03    317.72 o 
  -8   0  11      295.33      481.93     24.49 o 
  -7   0  11     3296.14     3181.21     75.29 o 
  -6   0  11     3468.38     4181.87     90.84 o 
  -5   0  11    19681.14    20600.10    357.62 o 
  -4   0  11     6755.40     6911.89    132.95 o 
  -3   0  11     2932.36     2986.46     66.24 o 
  -2   0  11    10662.35    11609.43    207.61 o 
  -1   0  11      193.31      217.29     12.80 o 
   0   0  11    19777.31    19732.92    338.29 o 
   1   0  11      995.28     1214.66     29.92 o 
   2   0  11     6709.44     6584.52     97.59 o 
   3   0  11    20577.19    20864.96    306.88 o 
   4   0  11    11534.42    11185.14    173.65 o 
   5   0  11      198.63      371.41     16.60 o 
   6   0  11     2600.01     2602.44     54.60 o 
   7   0  11     9337.05     9821.29    185.41 o 
   8   0  11     2565.98     2422.48     63.65 o 
 -10   1  11      515.45      565.54     28.83 o 
  -9   1  11     2149.41     2172.90     94.37 o 
  -8   1  11     7737.60     7290.10    146.20 o 
  -7   1  11     5205.38     5091.24    107.25 o 
  -6   1  11     5498.23     5358.48    109.90 o 
  -5   1  11     4258.28     4112.46     87.37 o 
  -4   1  11     1849.19     1732.37     64.71 o 
  -3   1  11     3262.75     3149.02     68.54 o 
  -2   1  11     8664.82     8289.87    152.49 o 
  -1   1  11     7241.99     6963.43    260.93 o 
   0   1  11     3091.95     2861.18     90.61 o 
   1   1  11     6474.32     6309.79     87.64 o 
   2   1  11     3883.31     3783.73     61.37 o 
   3   1  11       35.40       54.09      8.22 o 
   4   1  11      683.24      655.07     21.55 o 
   5   1  11     4355.48     4337.09     78.83 o 
   6   1  11     2016.91     1976.13     52.20 o 
   7   1  11      177.82      172.35     15.27 o 
   8   1  11      144.69      172.43     34.20 o 
 -10   2  11      585.92      545.82     28.55 o 
  -9   2  11      738.01      675.72     30.30 o 
  -8   2  11     2359.74     2241.32     59.87 o 
  -7   2  11      875.07      793.34     43.05 o 
  -6   2  11      709.70      667.13     26.31 o 
  -5   2  11       53.36       70.84      8.57 o 
  -4   2  11      211.83      219.04     13.19 o 
  -3   2  11     1372.62     1448.33     38.15 o 
  -2   2  11      116.58      128.84     15.61 o 
  -1   2  11       75.95       93.54      9.08 o 
   0   2  11       70.39       76.07      6.53 o 
   1   2  11       83.20       90.01      7.09 o 
   2   2  11     1089.00     1083.71     33.04 o 
   3   2  11        5.43       11.78      4.36 o 
   4   2  11     5065.87     4868.46     85.29 o 
   5   2  11     1832.62     1813.22     47.69 o 
   6   2  11      714.97      666.74     26.82 o 
   7   2  11     2139.46     2231.78     58.58 o 
 -10   3  11      532.63      638.92     38.02 o 
  -9   3  11        5.72       72.19     30.16 o 
  -8   3  11     2163.06     2259.64     60.17 o 
  -7   3  11      696.44      733.35     28.69 o 
  -6   3  11       47.47      103.85     10.82 o 
  -5   3  11      537.48      629.76     43.79 o 
  -4   3  11      446.04      519.13     20.49 o 
  -3   3  11       50.90      282.61     63.75 o 
  -2   3  11      247.49      269.52     12.57 o 
  -1   3  11      125.19      169.65     15.78 o 
   0   3  11     2286.49     2299.84     44.69 o 
   1   3  11      875.76      893.94     21.18 o 
   2   3  11      947.53      978.02     35.36 o 
   3   3  11      335.18      360.00     14.79 o 
   4   3  11        1.60       43.29      6.75 o 
   5   3  11     2021.24     2099.71     52.98 o 
   6   3  11      846.89      799.96     29.88 o 
   7   3  11     1407.64     1420.57     53.84 o 
  -9   4  11      977.76      994.21     47.06 o 
  -8   4  11     7072.02     7025.33    177.78 o 
  -7   4  11       98.76      134.47     13.01 o 
  -6   4  11    12972.03    12766.27    276.28 o 
  -5   4  11       10.58       14.44      8.42 o 
  -4   4  11     7163.33     6887.26    130.95 o 
  -3   4  11     3228.84     3243.40     68.53 o 
  -2   4  11     6947.85     6799.11    148.12 o 
  -1   4  11    10474.51    10207.21    160.21 o 
   0   4  11      426.12      410.42     18.08 o 
   1   4  11     6909.68     6929.93    101.15 o 
   2   4  11     2610.62     2543.26     83.03 o 
   3   4  11     6758.13     6609.73    109.13 o 
   4   4  11      105.68       98.71     10.33 o 
   5   4  11     2759.89     2756.82     79.24 o 
   6   4  11     1774.08     1803.70     60.67 o 
  -9   5  11      424.86      381.57     28.40 o 
  -8   5  11        8.86        6.99      8.42 o 
  -7   5  11     2174.35     2238.12    139.73 o 
  -6   5  11      229.77      209.36     17.72 o 
  -5   5  11      265.71      273.06     15.57 o 
  -4   5  11      111.50       99.71     10.62 o 
  -3   5  11       82.22      103.85      9.45 o 
  -2   5  11        3.39       15.11      7.07 o 
  -1   5  11     2766.36     2706.41     54.55 o 
   0   5  11     1915.58     1962.20     46.75 o 
   1   5  11     1379.95     1429.19     26.92 o 
   2   5  11      372.71      357.15     14.30 o 
   3   5  11     2228.30     2180.16     62.16 o 
   4   5  11      958.25      947.51     37.23 o 
   5   5  11      469.74      509.67     27.88 o 
  -8   6  11       76.61      205.57     20.84 o 
  -7   6  11     2563.30     3252.01    122.09 o 
  -6   6  11     1434.28     1456.90     51.85 o 
  -5   6  11      571.40      616.65     28.62 o 
  -4   6  11      628.94      842.07     32.07 o 
  -3   6  11      543.90      957.91     32.07 o 
  -2   6  11      694.61      754.79     25.49 o 
  -1   6  11     3978.27     4130.59     76.07 o 
   0   6  11     1683.11     1833.73     42.11 o 
   1   6  11      611.24      631.49     18.76 o 
   2   6  11      950.28     1091.99     32.06 o 
   3   6  11     6597.02     6901.13    158.22 o 
   4   6  11     1249.06     1267.88     45.10 o 
  -7   7  11    10012.77     9952.36    237.86 o 
  -6   7  11      221.82      249.76     19.47 o 
  -5   7  11       19.56       15.42      7.91 o 
  -4   7  11    27774.02    28809.01    735.74 o 
  -3   7  11     6642.51     6999.74    162.37 o 
  -2   7  11      943.68      984.30     69.50 o 
  -1   7  11    13568.59    13280.06    428.72 o 
   0   7  11    16086.97    15345.65    490.85 o 
   1   7  11       65.99       94.92     10.83 o 
   2   7  11       30.07       47.40      7.72 o 
  -5   8  11       44.59       37.24      9.65 o 
  -4   8  11     1447.74     1523.95     60.41 o 
  -3   8  11      370.18      399.70     22.78 o 
  -2   8  11       14.17       40.98     15.94 o 
  -1   8  11       18.40       40.98     17.08 o 
   0   8  11     2439.13     2404.81    114.08 o 
  -2 -10  12      562.21      521.00     25.28 o 
  -1 -10  12     8730.82     9273.43    207.23 o 
   0 -10  12      517.52      551.23     30.75 o 
   1 -10  12      645.08      629.47     27.18 o 
   2 -10  12     7267.51     7556.73    175.94 o 
   3 -10  12     3446.12     3468.59     76.46 o 
   4 -10  12      884.69      987.05     46.70 o 
  -4  -9  12     1211.96     1297.13     69.52 o 
  -3  -9  12      386.15      411.69     20.66 o 
  -2  -9  12     1326.81     1692.55     50.31 o 
  -1  -9  12     1672.50     1749.73     43.22 o 
   0  -9  12      303.18      328.56     23.35 o 
   1  -9  12      280.06      300.13     42.70 o 
   2  -9  12      103.26      257.04     21.56 o 
   3  -9  12     5735.12     5876.87    151.72 o 
   4  -9  12      552.57      603.91     34.60 o 
   5  -9  12        0.01       93.35     26.18 o 
  -6  -8  12      547.86      539.85     48.97 o 
  -5  -8  12      639.43      662.91     52.40 o 
  -4  -8  12      309.08      346.17     36.44 o 
  -3  -8  12      208.05      212.98     14.15 o 
  -2  -8  12      601.65      585.05     22.22 o 
  -1  -8  12      492.22      487.34     23.60 o 
   0  -8  12      606.66      649.67     27.28 o 
   1  -8  12     1132.72     1104.17     36.80 o 
   2  -8  12      373.99      377.97     17.71 o 
   3  -8  12        0.14       -0.57      5.73 o 
   4  -8  12        1.00        2.71      5.58 o 
   5  -8  12       53.81       45.93      8.56 o 
   6  -8  12      381.38      397.43     43.27 o 
  -6  -7  12     1723.01     1653.19     88.93 o 
  -5  -7  12       64.66       64.25     11.17 o 
  -4  -7  12     2630.22     2571.38     65.88 o 
  -3  -7  12      185.74      245.69     17.47 o 
  -2  -7  12        8.04        7.39      5.29 o 
  -1  -7  12      588.10      628.86     22.75 o 
   0  -7  12     3203.17     3090.01     72.48 o 
   1  -7  12      130.12      124.86     12.55 o 
   2  -7  12        2.33       10.78     17.57 o 
   3  -7  12     1076.43     1063.76     35.90 o 
   4  -7  12    10772.27    10670.26    169.94 o 
   5  -7  12     1020.04      967.26     29.84 o 
   6  -7  12     1652.07     1640.60     41.99 o 
   7  -7  12     7586.54     7750.14    146.48 o 
  -7  -6  12    25727.81    26581.22    463.84 o 
  -6  -6  12       42.61       48.64     12.68 o 
  -5  -6  12       68.44      132.13     14.17 o 
  -4  -6  12    26472.31    26815.35    462.54 o 
  -3  -6  12    16609.68    17017.68    302.41 o 
  -2  -6  12       64.78       85.98     10.94 o 
  -1  -6  12     1779.73     1839.65     43.33 o 
   0  -6  12    34826.95    35943.73    606.57 o 
   1  -6  12     2256.04     2258.56     57.50 o 
   2  -6  12      640.14      599.32     25.42 o 
   3  -6  12    12634.35    13319.15    240.88 o 
   4  -6  12    13665.20    15068.02    230.99 o 
   5  -6  12      612.32      600.81     22.74 o 
   6  -6  12        6.93       27.26      7.52 o 
   7  -6  12    10293.49    11560.97    185.15 o 
  -8  -5  12     1781.33     1737.47     54.63 o 
  -7  -5  12     1110.85     1210.51    100.53 o 
  -6  -5  12      274.53      268.59     18.62 o 
  -5  -5  12      485.18      498.17     24.52 o 
  -4  -5  12      839.82      888.88     41.04 o 
  -3  -5  12      485.22      470.53     22.57 o 
  -2  -5  12        4.84        6.58      6.38 o 
  -1  -5  12     2042.81     1965.60     45.20 o 
   0  -5  12     2164.00     2186.10     48.18 o 
   1  -5  12       43.71       58.09     13.16 o 
   2  -5  12        7.01        7.54      5.80 o 
   3  -5  12     9182.24     8857.27    143.52 o 
   4  -5  12     3946.51     3826.85     72.77 o 
   5  -5  12      226.15      230.79     14.14 o 
   6  -5  12      900.15      876.94     28.13 o 
   7  -5  12    12823.06    12939.92    217.16 o 
  -8  -4  12     4292.24     4234.11     98.95 o 
  -7  -4  12     1304.69     1276.35     43.42 o 
  -6  -4  12      831.36      736.00     30.44 o 
  -5  -4  12      478.58      511.24     30.57 o 
  -4  -4  12    13873.99    13084.70    238.12 o 
  -3  -4  12     1960.44     1829.80     49.94 o 
  -2  -4  12     3311.76     3168.10     72.94 o 
  -1  -4  12     4401.30     4083.39     87.53 o 
   0  -4  12     5915.43     5664.44     99.30 o 
   1  -4  12      329.57      316.54     17.97 o 
   2  -4  12     2727.48     2558.76     61.68 o 
   3  -4  12     5517.25     5097.44     90.34 o 
   4  -4  12     1764.90     1699.55     40.72 o 
   5  -4  12     4716.62     4666.56     85.25 o 
   6  -4  12        1.17       10.34      5.75 o 
   7  -4  12      922.33      917.97     29.89 o 
   8  -4  12        6.44       15.29      8.65 o 
  -9  -3  12      511.98      508.85     27.50 o 
  -8  -3  12      311.44      294.81     20.70 o 
  -7  -3  12     7921.29     8153.88    161.85 o 
  -6  -3  12     1777.07     1795.81     51.72 o 
  -5  -3  12     3983.34     4030.67     89.85 o 
  -4  -3  12       24.17       38.71     14.80 o 
  -3  -3  12     2289.24     2548.58     99.88 o 
  -2  -3  12     2489.28     2442.16     59.60 o 
  -1  -3  12     4111.62     3964.88     85.03 o 
   0  -3  12     1087.98     1186.52     31.49 o 
   1  -3  12     2065.96     1977.55     44.37 o 
   2  -3  12     4949.98     4838.24     99.42 o 
   3  -3  12     1129.26     1069.98     29.71 o 
   4  -3  12     3297.83     3261.09     64.05 o 
   5  -3  12     1720.61     1685.61     41.02 o 
   6  -3  12     5525.30     5816.22    102.84 o 
   7  -3  12        8.57       14.52      6.47 o 
   8  -3  12        0.77       32.24      9.68 o 
  -9  -2  12     2953.17     2839.10     79.50 o 
  -8  -2  12      202.05      197.06     17.50 o 
  -7  -2  12      562.47      583.21     27.30 o 
  -6  -2  12     2202.22     2108.68     56.96 o 
  -5  -2  12      811.46      792.07     30.34 o 
  -4  -2  12     1518.24     1383.34     41.33 o 
  -3  -2  12     3346.56     3285.79     74.17 o 
  -2  -2  12     1494.67     1412.98     49.19 o 
  -1  -2  12     1604.30     1535.65     42.37 o 
   0  -2  12     3218.36     3114.73     69.72 o 
   1  -2  12     2422.89     2365.72     58.32 o 
   2  -2  12        0.68        9.60      4.78 o 
   3  -2  12      358.10      338.12     15.68 o 
   4  -2  12     5570.51     5329.45     93.49 o 
   5  -2  12       14.19       20.46      8.71 o 
   6  -2  12     2885.93     2812.15     59.18 o 
   7  -2  12     3060.34     2939.11     72.61 o 
   8  -2  12     1400.98     1261.25     42.73 o 
  -9  -1  12        2.93       14.81      8.59 o 
  -8  -1  12     1152.44     1080.11     39.48 o 
  -7  -1  12     2032.38     1977.79     67.75 o 
  -6  -1  12        8.86       17.83      7.17 o 
  -5  -1  12     3939.48     3771.58     84.39 o 
  -4  -1  12     1645.05     1607.70     55.05 o 
  -3  -1  12      385.83      371.26     24.43 o 
  -2  -1  12     1713.92     1634.87     47.16 o 
  -1  -1  12       45.39       68.42      8.66 o 
   0  -1  12     6414.11     6138.13    119.57 o 
   1  -1  12     1053.28      959.38     27.11 o 
   2  -1  12       99.77      101.42      9.02 o 
   3  -1  12     4585.15     4506.90     81.11 o 
   4  -1  12      194.37      187.11     12.07 o 
   5  -1  12      269.59      277.98     16.44 o 
   6  -1  12      130.16      143.04     11.82 o 
   7  -1  12     3229.92     3071.11     74.64 o 
  -9   0  12     3874.95     3727.84     90.31 o 
  -8   0  12     5443.59     5422.76    137.20 o 
  -7   0  12      429.10      413.58     22.44 o 
  -6   0  12      217.11      291.36     21.05 o 
  -5   0  12     6167.71     5886.21    119.02 o 
  -4   0  12     5938.71     5876.00    117.75 o 
  -3   0  12      687.22      642.65     27.36 o 
  -2   0  12     2164.41     2221.48     53.92 o 
  -1   0  12    14044.73    13647.28    244.79 o 
   0   0  12     2385.57     2470.73     57.55 o 
   1   0  12       10.85       23.68      5.01 o 
   2   0  12     3345.73     3282.44     67.77 o 
   3   0  12     2396.91     2332.90     85.10 o 
   4   0  12     1906.15     1856.15     42.49 o 
   5   0  12       24.04       64.15      8.99 o 
   6   0  12     2263.41     2512.58     54.56 o 
   7   0  12     2265.83     2260.42     60.10 o 
  -9   1  12       21.08       67.53     13.40 o 
  -8   1  12     3864.54     3662.27     89.05 o 
  -7   1  12    11158.03    10745.12    202.53 o 
  -6   1  12     5851.94     5476.83    113.87 o 
  -5   1  12      922.44      887.31     30.96 o 
  -4   1  12     7202.83     6747.08    131.70 o 
  -3   1  12      192.29      199.30     13.49 o 
  -2   1  12     3491.16     3413.66     84.72 o 
  -1   1  12      511.11      516.03     35.99 o 
   0   1  12     3158.22     2969.52     65.37 o 
   1   1  12     6535.92     6391.78     96.22 o 
   2   1  12     5856.39     5681.61     96.85 o 
   3   1  12      566.53      576.16     20.14 o 
   4   1  12      370.24      403.83     30.57 o 
   5   1  12     8345.96     7936.59    131.43 o 
   6   1  12     8552.68     8515.45    163.71 o 
   7   1  12       41.75       36.84      9.72 o 
  -9   2  12     1943.69     1815.85     55.03 o 
  -8   2  12      266.12      360.83     24.80 o 
  -7   2  12     1024.07     1026.78     36.15 o 
  -6   2  12     1554.88     1492.06     44.12 o 
  -5   2  12     2063.97     2024.39     52.17 o 
  -4   2  12     2326.77     2287.76     66.94 o 
  -3   2  12     1293.95     1195.35     34.44 o 
  -2   2  12       79.50       79.09      8.51 o 
  -1   2  12     3285.29     3167.78     67.97 o 
   0   2  12     3165.15     3117.00     59.02 o 
   1   2  12      162.56      171.33      9.62 o 
   2   2  12      127.57      128.96     10.02 o 
   3   2  12     6937.88     6796.92    113.01 o 
   4   2  12      352.36      362.52     16.20 o 
   5   2  12     8140.25     8006.29    132.25 o 
   6   2  12       24.27       40.87      9.72 o 
  -9   3  12      226.36      305.45     21.52 o 
  -8   3  12    19059.66    18968.90    338.52 o 
  -7   3  12      550.23      621.69     37.27 o 
  -6   3  12     4396.30     4483.90     96.48 o 
  -5   3  12      251.11      336.11     25.28 o 
  -4   3  12     8247.48     7823.75    148.32 o 
  -3   3  12     2802.19     2747.33     62.02 o 
  -2   3  12    13059.56    13261.95    234.65 o 
  -1   3  12     4270.40     4308.48     75.84 o 
   0   3  12      460.98      411.09     14.99 o 
   1   3  12    10388.65    10169.85    143.57 o 
   2   3  12     3966.45     3995.19     72.49 o 
   3   3  12     1815.31     1867.99     51.71 o 
   4   3  12     4119.11     4202.78     77.29 o 
   5   3  12    15342.60    16000.75    284.04 o 
  -8   4  12     2085.06     2189.10     74.81 o 
  -7   4  12     1067.55     1032.71     54.87 o 
  -6   4  12     4751.55     4571.17    108.84 o 
  -5   4  12     4691.79     4789.00    101.39 o 
  -4   4  12     3018.44     2988.79     67.12 o 
  -3   4  12     1155.47     1084.57     76.20 o 
  -2   4  12    11802.96    11742.52    180.85 o 
  -1   4  12     9145.43     9077.89    168.73 o 
   0   4  12     3582.44     3452.02     82.61 o 
   1   4  12      484.20      494.80     15.35 o 
   2   4  12     2337.54     2266.57     46.88 o 
   3   4  12     5216.17     5340.86     92.57 o 
   4   4  12      437.11      471.96     25.43 o 
   5   4  12      481.24      549.48     28.99 o 
  -7   5  12       69.05       75.95     13.45 o 
  -6   5  12      511.22      466.18     26.90 o 
  -5   5  12      247.94      213.35     18.22 o 
  -4   5  12      102.64       95.99      9.55 o 
  -3   5  12        1.66        7.01      3.56 o 
  -2   5  12      551.19      629.94     26.44 o 
  -1   5  12     1576.10     1464.29     42.94 o 
   0   5  12      127.51      155.72     13.48 o 
   1   5  12      558.59      584.45     16.81 o 
   2   5  12     3487.32     3452.41     73.16 o 
   3   5  12      111.92      135.48     13.26 o 
   4   5  12      162.89      200.82     16.63 o 
  -6   6  12     1529.15     1587.63     55.66 o 
  -5   6  12     1133.76     1175.19     82.05 o 
  -4   6  12     3173.13     3251.82    313.38 o 
  -3   6  12      427.59      447.30     19.25 o 
  -2   6  12     1255.69     1284.92     49.16 o 
  -1   6  12       73.14       63.53      9.98 o 
   0   6  12     1013.00     1074.46     40.55 o 
   1   6  12     1528.71     1568.24     35.20 o 
   2   6  12        1.84       10.25      5.86 o 
  -5   7  12     2834.55     2770.36     80.26 o 
  -4   7  12      190.21      297.17     20.49 o 
  -3   7  12     5521.83     5665.67    135.21 o 
   0   7  12     2274.18     2317.78    108.36 o 
  -3  -9  13      234.86      241.39     33.02 o 
  -2  -9  13     4352.94     4415.54    167.98 o 
  -1  -9  13     7014.46     7003.35    194.16 o 
   0  -9  13       72.09       85.18     14.42 o 
   1  -9  13      107.98      102.34     15.56 o 
   2  -9  13     5014.84     5029.47    130.35 o 
   3  -9  13     7089.57     7014.77    252.00 o 
  -4  -8  13       63.45       48.95     18.22 o 
  -3  -8  13       32.06       35.07      8.24 o 
  -2  -8  13     2245.03     2301.81     61.86 o 
  -1  -8  13        8.70       19.32      9.67 o 
   0  -8  13       97.12       80.30     11.38 o 
   1  -8  13      146.11      148.10     14.64 o 
   2  -8  13     2277.34     2229.30     59.88 o 
   3  -8  13       53.72       75.36     13.10 o 
   4  -8  13     4494.37     4565.64     86.24 o 
   5  -8  13     2764.84     2824.20     61.26 o 
  -5  -7  13     3008.27     3052.44    101.63 o 
  -4  -7  13    11389.05    11415.51    215.61 o 
  -3  -7  13     7212.71     7369.30    147.26 o 
  -2  -7  13     5050.24     5108.01    104.00 o 
  -1  -7  13      274.05      283.20     18.62 o 
   0  -7  13     5288.06     5345.41    112.18 o 
   1  -7  13      131.97      167.27     14.86 o 
   2  -7  13     3698.87     3723.41     89.52 o 
   3  -7  13     2410.90     2730.62     58.96 o 
   4  -7  13    10199.64    10158.67    165.07 o 
   5  -7  13     1955.88     1988.77     47.92 o 
   6  -7  13      349.79      354.47     21.70 o 
  -6  -6  13      238.42      250.04     19.49 o 
  -5  -6  13        0.19        6.08      6.77 o 
  -4  -6  13      136.49      158.04     19.54 o 
  -3  -6  13      414.53      447.88     23.37 o 
  -2  -6  13       55.51       53.82      8.38 o 
  -1  -6  13       81.90       84.36      9.68 o 
   0  -6  13     1879.69     1845.00     51.56 o 
   1  -6  13      240.11      232.94     16.62 o 
   2  -6  13      102.66      134.13     13.35 o 
   3  -6  13      793.45      871.80     44.07 o 
   4  -6  13     1510.12     1461.58     38.72 o 
   5  -6  13        0.10        4.57      5.98 o 
   6  -6  13        4.11       15.96      7.37 o 
  -7  -5  13     1294.06     1341.77     46.48 o 
  -6  -5  13     1325.71     1287.66     44.08 o 
  -5  -5  13      236.78      261.10     18.79 o 
  -4  -5  13     1754.43     1632.59     48.88 o 
  -3  -5  13       11.24       18.90      7.03 o 
  -2  -5  13      904.37      892.42     32.84 o 
  -1  -5  13      134.68      127.17     11.33 o 
   0  -5  13     1872.15     1744.74     42.60 o 
   1  -5  13     1218.76     1187.19     38.36 o 
   2  -5  13      119.84      108.90     14.59 o 
   3  -5  13     1356.19     1317.14     35.75 o 
   4  -5  13       97.32       88.21      9.95 o 
   5  -5  13      101.26       87.28     10.15 o 
   6  -5  13      380.86      386.07     19.13 o 
  -7  -4  13     1755.42     1931.37     73.92 o 
  -6  -4  13     1549.47     1948.85     85.31 o 
  -5  -4  13       32.88       68.46     10.86 o 
  -4  -4  13        5.65       18.41      7.53 o 
  -2  -4  13     4451.89     4325.75     94.12 o 
  -1  -4  13     2643.80     2802.29     67.37 o 
   0  -4  13      422.85      551.43     21.41 o 
   1  -4  13      925.42     1194.28     38.11 o 
   2  -4  13     1586.15     1495.92     47.57 o 
   3  -4  13      196.87      192.12     13.19 o 
   4  -4  13      568.47      500.91     20.76 o 
   5  -4  13     7565.98     7637.84    134.68 o 
   6  -4  13     4032.12     3829.36     75.74 o 
   7  -4  13       47.26       56.32     12.16 o 
  -8  -3  13        4.55        3.48      7.70 o 
  -7  -3  13       15.96       20.46      9.15 o 
  -6  -3  13    23164.31    22413.22    394.45 o 
  -5  -3  13     3496.87     3384.48     80.56 o 
  -4  -3  13     2138.95     1985.46     54.28 o 
  -3  -3  13    21787.68    21228.66    370.56 o 
  -2  -3  13    20475.95    19391.93    339.64 o 
  -1  -3  13      898.43      860.80     31.18 o 
   0  -3  13     1324.81     1254.20     33.96 o 
   1  -3  13    29459.50    27675.06    413.33 o 
   2  -3  13     3978.63     3881.83     82.80 o 
   3  -3  13     1876.87     1827.84     43.54 o 
   4  -3  13     5699.09     5371.32     96.08 o 
   5  -3  13     2984.83     2859.88     60.59 o 
   6  -3  13       25.74       42.87      8.51 o 
   7  -3  13      266.97      287.40     17.30 o 
  -8  -2  13      174.26      189.65     17.47 o 
  -7  -2  13       40.86       39.67      9.88 o 
  -6  -2  13      836.22      799.33     32.34 o 
  -5  -2  13     2260.09     2162.37     58.18 o 
  -4  -2  13        2.44        7.36      5.62 o 
  -3  -2  13       52.08       94.34     11.31 o 
  -2  -2  13      160.04      154.41     13.18 o 
  -1  -2  13       15.39       36.92      7.47 o 
   0  -2  13      840.30      803.10     25.64 o 
   1  -2  13     7345.82     7037.27    119.93 o 
   2  -2  13      465.61      436.24     18.37 o 
   3  -2  13       41.39       54.79      8.10 o 
   4  -2  13     6430.31     6061.13    105.57 o 
   5  -2  13     7004.79     6892.46    118.33 o 
   6  -2  13      239.94      259.36     16.13 o 
  -8  -1  13     1266.50     1302.10     45.33 o 
  -7  -1  13     3415.60     3790.95    110.96 o 
  -6  -1  13     1550.12     1561.38     48.00 o 
  -5  -1  13      107.70      398.47     38.71 o 
  -4  -1  13        1.11       58.56     19.92 o 
  -3  -1  13     3044.46     2999.34     70.42 o 
  -2  -1  13     5373.18     5305.65    108.48 o 
  -1  -1  13      769.70      794.27     28.50 o 
   0  -1  13      151.61      499.83     39.85 o 
   1  -1  13     2063.00     1999.81     45.22 o 
   2  -1  13      925.30      922.81     27.55 o 
   3  -1  13     3965.10     3899.30     74.39 o 
   4  -1  13     1027.61     1104.31     31.58 o 
   5  -1  13     6007.55     6078.23    106.79 o 
   6  -1  13      734.23      782.32     27.13 o 
  -8   0  13      214.67      250.21     22.07 o 
  -7   0  13     3952.33     3915.52     91.26 o 
  -6   0  13    12082.65    11199.82    210.27 o 
  -5   0  13     1892.71     1789.39     50.32 o 
  -4   0  13     5557.86     5459.84    129.49 o 
  -3   0  13      779.76      775.97     28.83 o 
  -2   0  13     8003.21     7619.10    146.27 o 
  -1   0  13      299.97      297.07     16.55 o 
   0   0  13     9982.57     9671.86    178.94 o 
   1   0  13      604.92      569.21     18.60 o 
   2   0  13     1706.87     1632.13     42.79 o 
   3   0  13     4391.01     4088.36     76.31 o 
   4   0  13     6559.57     6258.70    108.30 o 
   5   0  13     1432.50     1419.06     37.67 o 
   6   0  13      610.56      641.65     24.40 o 
  -8   1  13     3391.43     3238.47     80.87 o 
  -7   1  13      338.53      308.31     20.31 o 
  -6   1  13      634.50      707.42     29.27 o 
  -5   1  13      848.80      774.14     37.19 o 
  -4   1  13       23.47       32.30      7.47 o 
  -3   1  13      165.49      168.17     12.91 o 
  -2   1  13     1559.58     1554.60     42.54 o 
  -1   1  13     1152.60     1098.30     49.88 o 
   0   1  13      522.59      530.22     19.07 o 
   1   1  13      805.34      782.95     22.06 o 
   2   1  13     3972.17     3941.38     73.58 o 
   3   1  13      329.10      329.33     17.92 o 
   4   1  13       41.11       36.46      7.23 o 
   5   1  13     7910.71     7771.30    130.63 o 
  -8   2  13     1109.69     1229.10     67.78 o 
  -7   2  13     1196.21     1361.36     44.41 o 
  -6   2  13      814.68      832.78     31.91 o 
  -5   2  13       32.88      194.58     23.37 o 
  -4   2  13     4291.07     4351.06     93.09 o 
  -3   2  13     2747.08     2713.85     63.82 o 
  -2   2  13      205.34      233.85     39.55 o 
  -1   2  13      373.20      372.16     17.13 o 
   0   2  13      190.16      399.38     22.28 o 
   1   2  13     1035.32     1385.38     31.08 o 
   2   2  13     1711.25     1656.30     38.99 o 
   3   2  13      591.02      583.08     21.21 o 
   4   2  13     1781.54     1825.49     43.19 o 
   5   2  13      805.50      861.89     27.96 o 
  -7   3  13     1432.78     1440.14     45.54 o 
  -6   3  13     2483.33     2420.14     62.62 o 
  -5   3  13     2197.01     2310.13     77.38 o 
  -4   3  13     1386.40     1344.54     40.42 o 
  -3   3  13     5048.69     4894.72    113.28 o 
  -2   3  13     1113.64     1290.05     95.89 o 
  -1   3  13      481.97      512.85     33.70 o 
   0   3  13     4047.22     4085.43     74.38 o 
   1   3  13      693.85      673.43     19.50 o 
   2   3  13     1172.63     1190.08     31.17 o 
   3   3  13      449.25      447.40     18.38 o 
   4   3  13      494.35      510.99     20.38 o 
  -7   4  13      247.50      232.24     20.84 o 
  -6   4  13     6383.64     6149.91    125.66 o 
  -5   4  13      636.56      663.07     26.34 o 
  -4   4  13     3777.84     3826.09     94.41 o 
  -3   4  13     5813.45     5809.12    114.83 o 
  -2   4  13      239.44      259.03     14.30 o 
  -1   4  13     6839.38     7011.88    115.55 o 
   0   4  13     1955.01     1874.96     40.35 o 
   1   4  13      596.94      576.45     17.62 o 
   2   4  13     4554.86     4486.54     81.02 o 
   3   4  13     7772.30     8007.67    132.19 o 
  -6   5  13     4214.88     4452.48    166.81 o 
  -5   5  13     1195.44     1894.78     61.34 o 
  -4   5  13     1435.68     1473.08     40.74 o 
  -3   5  13     3126.53     3117.43     76.95 o 
  -2   5  13     1049.03     1155.76     38.59 o 
  -1   5  13      368.52      596.22     32.86 o 
   0   5  13      666.31      802.94     31.52 o 
   1   5  13     7950.12     8014.14    117.76 o 
   2   5  13       47.11      345.30     23.53 o 
  -4   6  13     1205.96     1220.82     42.28 o 
  -3   6  13     3939.53     3945.69     99.53 o 
  -2   6  13      304.04      319.97     37.58 o 
  -1   6  13    10357.80    10440.97    238.44 o 
  -2  -8  14     4250.11     4150.59     96.05 o 
  -1  -8  14     2265.59     2127.09     65.39 o 
   0  -8  14       63.31       64.72     11.34 o 
   1  -8  14     4317.58     4297.62     97.30 o 
   2  -8  14     4218.74     4059.20     93.13 o 
   3  -8  14       81.48       87.19     10.99 o 
  -4  -7  14     1655.16     1747.18     74.32 o 
  -3  -7  14     1783.80     2177.92     52.86 o 
  -2  -7  14      532.72      595.28     24.46 o 
  -1  -7  14     1027.90      996.07     37.27 o 
   0  -7  14      899.34     1005.80     36.82 o 
   1  -7  14        0.63       64.09     10.86 o 
   2  -7  14      467.28      505.93     25.63 o 
   3  -7  14     6271.56     6389.18    113.45 o 
   4  -7  14       36.56      130.57     12.58 o 
  -5  -6  14      146.93      178.37     17.35 o 
  -4  -6  14    13309.06    12896.64    241.01 o 
  -3  -6  14     2908.28     2938.86     74.02 o 
  -2  -6  14      438.24      454.12     20.75 o 
  -1  -6  14     1927.19     1952.74     48.04 o 
   0  -6  14     7323.77     6920.03    139.94 o 
   1  -6  14     1110.58     1133.20     38.81 o 
   2  -6  14       59.26       68.16     11.38 o 
   3  -6  14     5208.37     4945.26     92.39 o 
   4  -6  14     4484.24     4213.27     82.15 o 
   5  -6  14      360.08      359.37     19.04 o 
  -6  -5  14       88.84      108.26     15.32 o 
  -5  -5  14      149.20      139.82     15.49 o 
  -4  -5  14        1.29        2.02      6.18 o 
  -3  -5  14       17.30       17.56      7.53 o 
  -2  -5  14     1193.17     1252.96     41.83 o 
  -1  -5  14     1286.05     1274.72     36.45 o 
   0  -5  14      479.16      468.09     20.71 o 
   1  -5  14      489.86      494.75     24.51 o 
   2  -5  14      337.36      336.91     25.19 o 
   3  -5  14     3150.66     3119.80     65.34 o 
   4  -5  14     1800.30     1733.64     44.29 o 
   5  -5  14     4168.19     4118.62     80.90 o 
  -6  -4  14    12085.53    12316.01    233.18 o 
  -5  -4  14       67.96       90.12     12.88 o 
  -4  -4  14     4009.30     3866.11     90.06 o 
  -3  -4  14     2852.98     2804.01     70.43 o 
  -2  -4  14    13882.23    14136.31    258.06 o 
  -1  -4  14     1086.50     1134.11     33.55 o 
   0  -4  14     3155.59     3088.49     64.69 o 
   1  -4  14    14419.69    14066.26    255.67 o 
   2  -4  14     2473.39     2466.13     63.18 o 
   3  -4  14     2093.17     2192.30     50.97 o 
   4  -4  14      384.88      384.60     19.00 o 
   5  -4  14     7789.79     8030.87    136.82 o 
  -7  -3  14      410.04      390.52     24.10 o 
  -6  -3  14      127.95      171.24     16.70 o 
  -5  -3  14      280.62      337.48     21.23 o 
  -4  -3  14       37.18       54.49     10.20 o 
  -3  -3  14      622.21      591.38     37.81 o 
  -2  -3  14      887.77      798.80     31.10 o 
  -1  -3  14      622.25      639.54     27.12 o 
   0  -3  14     1539.31     1459.25     38.65 o 
   1  -3  14     5011.60     4692.56    100.66 o 
   2  -3  14      133.82      162.16     12.51 o 
   3  -3  14      305.56      337.54     17.16 o 
   4  -3  14     1225.83     1266.78     35.82 o 
   5  -3  14      913.03      962.31     30.98 o 
  -7  -2  14     1963.11     1937.09     58.01 o 
  -6  -2  14      217.65      220.33     18.19 o 
  -5  -2  14     1002.25      987.94     36.86 o 
  -4  -2  14        0.58        5.65      6.18 o 
  -3  -2  14      915.45      960.78     34.68 o 
  -2  -2  14      549.43      550.66     24.75 o 
  -1  -2  14     2269.34     2217.55     57.69 o 
   0  -2  14        0.39       18.44      6.21 o 
   1  -2  14      159.58      162.46     12.27 o 
   2  -2  14     3153.47     2964.23     63.18 o 
   3  -2  14     1205.09     1108.82     32.60 o 
   4  -2  14       98.12      131.79     18.16 o 
   5  -2  14      852.63      821.88     28.11 o 
  -7  -1  14      423.57      459.30     25.62 o 
  -6  -1  14     1362.95     1344.61     44.92 o 
  -5  -1  14     3741.69     3997.39     91.91 o 
  -4  -1  14     1153.96     1109.97     40.56 o 
  -3  -1  14       29.17       56.73      9.53 o 
  -2  -1  14     2995.99     2872.62     69.19 o 
  -1  -1  14     2460.30     2460.24     61.62 o 
   0  -1  14     4431.75     4405.80     83.13 o 
   1  -1  14       87.96       90.53      8.68 o 
   2  -1  14      235.64      275.72     15.40 o 
   3  -1  14     9232.71     9052.38    148.69 o 
   4  -1  14     2628.88     2593.47     56.81 o 
   5  -1  14        0.23       18.54      6.61 o 
  -7   0  14      923.83     1003.03     38.62 o 
  -6   0  14     1949.03     1834.61     54.00 o 
  -5   0  14    15809.88    15513.18    297.73 o 
  -4   0  14     7118.06     6957.29    139.49 o 
  -3   0  14      205.56      184.13     14.53 o 
  -2   0  14     7976.85     7822.31    151.93 o 
  -1   0  14    10053.09     9647.44    181.04 o 
   0   0  14      462.61      411.97     20.43 o 
   1   0  14      210.89      247.59     12.83 o 
   2   0  14     6208.07     5793.55    102.14 o 
   3   0  14     5761.22     5757.68    101.97 o 
   4   0  14      286.19      314.97     18.08 o 
   5   0  14     2307.17     2263.34     52.52 o 
  -7   1  14       22.18       22.77      8.26 o 
  -6   1  14        7.76       49.10     11.95 o 
  -5   1  14      265.44      307.44     28.47 o 
  -4   1  14      875.14      862.56     31.67 o 
  -3   1  14        7.74       11.68      6.09 o 
  -2   1  14     2156.69     2245.41     56.64 o 
  -1   1  14      329.76      359.96     18.65 o 
   0   1  14       75.14       93.03      9.09 o 
   1   1  14      176.64      186.50     11.43 o 
   2   1  14     7683.48     7324.85    123.59 o 
   3   1  14      516.87      566.92     21.91 o 
   4   1  14      215.62      223.74     15.28 o 
  -6   2  14      264.84      291.18     22.74 o 
  -5   2  14     3223.20     3080.58     74.03 o 
  -4   2  14     1180.16     1158.46     37.59 o 
  -3   2  14      328.91      325.07     18.09 o 
  -2   2  14      680.11      693.33     53.34 o 
  -1   2  14     4566.94     4437.37     81.50 o 
   0   2  14      246.05      240.15     13.50 o 
   1   2  14      203.42      222.56     11.90 o 
   2   2  14      800.26      834.49     26.27 o 
   3   2  14     2498.52     2453.63     53.25 o 
  -6   3  14    13826.79    13984.51    277.46 o 
  -5   3  14     2141.51     2080.47     64.01 o 
  -4   3  14     1985.05     1986.90     52.61 o 
  -3   3  14     5922.29     6053.33    121.77 o 
  -2   3  14     3944.15     3896.72     73.65 o 
  -1   3  14     3986.30     3751.02     70.94 o 
   0   3  14     1156.75     1205.54     31.82 o 
   1   3  14    11339.37    11304.65    161.28 o 
   2   3  14      329.16      363.50     21.53 o 
  -5   4  14      351.97      408.32     32.05 o 
  -4   4  14      712.40      762.38     28.14 o 
  -3   4  14      699.58      730.31     23.53 o 
  -2   4  14      591.73      606.38     20.59 o 
  -1   4  14     4829.88     4749.48     85.07 o 
   0   4  14      217.07      220.52     16.43 o 
   1   4  14     1119.16     1236.33     32.82 o 
  -1  -7  15     1244.94     1219.65     43.20 o 
   0  -7  15    11316.06    11313.24    215.26 o 
  -3  -6  15      461.13      475.32     26.28 o 
  -2  -6  15        6.17       16.04      6.90 o 
  -1  -6  15      675.67      673.30     26.61 o 
   0  -6  15     1602.27     1651.76     50.89 o 
   1  -6  15      140.69      139.18     18.18 o 
   2  -6  15      731.69      732.63     31.78 o 
  -4  -5  15     7209.80     7661.60    156.67 o 
  -3  -5  15     1666.59     1691.37     57.93 o 
  -2  -5  15      590.49      637.56     25.71 o 
  -1  -5  15     2417.67     2344.06     55.18 o 
   0  -5  15     2465.43     2446.41     65.39 o 
   1  -5  15      299.86      385.63     49.29 o 
   2  -5  15        0.02       96.23     16.49 o 
   3  -5  15     4423.70     4554.24     88.08 o 
  -5  -4  15      265.43      257.37     34.16 o 
  -4  -4  15       20.82       45.13     11.44 o 
  -3  -4  15        0.42       15.41      8.69 o 
  -2  -4  15        0.75        3.46      6.65 o 
  -1  -4  15      473.51      484.11     33.07 o 
   0  -4  15       53.62       84.30     10.38 o 
   1  -4  15     1337.01     1310.91     42.90 o 
   2  -4  15     2618.32     2645.16     59.28 o 
   3  -4  15      112.13       93.96     10.99 o 
  -5  -3  15      771.15      759.69     33.18 o 
  -4  -3  15       84.32      102.89     13.32 o 
  -3  -3  15     9323.14     8896.99    174.19 o 
  -2  -3  15     9274.18     8911.52    173.93 o 
  -1  -3  15     1313.90     1292.43     47.05 o 
   0  -3  15     2991.06     3000.80     64.44 o 
   1  -3  15     6804.20     6438.48    132.10 o 
   2  -3  15      819.21      754.40     27.28 o 
   3  -3  15      293.44      279.61     16.66 o 
  -5  -2  15       78.48      308.85     38.71 o 
  -4  -2  15      144.77      156.03     15.75 o 
  -3  -2  15      292.76      637.32     35.35 o 
  -2  -2  15      417.18      428.12     22.94 o 
  -1  -2  15      278.88      333.95     19.92 o 
   0  -2  15       30.60       66.88      9.09 o 
   1  -2  15     4082.92     3846.92     76.36 o 
   2  -2  15        0.22       10.63      6.07 o 
   3  -2  15     2419.00     2447.08     55.62 o 
  -5  -1  15    13662.30    13151.53    245.70 o 
  -4  -1  15     1964.99     2071.60     58.17 o 
  -3  -1  15     3248.24     3153.83     76.73 o 
  -2  -1  15      140.66      151.59     14.39 o 
  -1  -1  15     1864.85     1772.19     50.52 o 
   0  -1  15       15.05       52.39      8.43 o 
   1  -1  15     4829.65     4838.08     81.51 o 
   2  -1  15     2836.81     2830.34     60.96 o 
   3  -1  15     5562.08     5199.20     96.05 o 
  -5   0  15      141.00      185.30     16.64 o 
  -4   0  15     4704.92     4687.06    103.33 o 
  -3   0  15       77.34       96.14     12.01 o 
  -2   0  15      409.47      427.50     21.76 o 
  -1   0  15      352.48      374.63     20.58 o 
   0   0  15      366.54      308.00     17.81 o 
   1   0  15     1640.49     1528.54     36.14 o 
   2   0  15     5488.91     5507.48     99.91 o 
   3   0  15      348.69      337.85     18.31 o 
  -5   1  15       20.09       80.14     11.58 o 
  -4   1  15     1878.00     2078.21     57.43 o 
  -3   1  15      339.80      367.00     20.40 o 
  -2   1  15      379.63      572.53     25.23 o 
  -1   1  15     2465.80     2492.00     62.38 o 
   0   1  15      363.83      401.29     16.60 o 
   1   1  15      686.72      837.97     24.99 o 
   2   1  15      683.40      669.34     24.32 o 
  -4   2  15     2839.01     2749.58     69.05 o 
  -3   2  15     1649.64     1652.69     68.44 o 
  -2   2  15     4624.03     5075.37    107.24 o 
  -1   2  15     1519.19     1547.51     57.91 o 
   0   2  15     1625.63     1761.13     38.99 o 
   1   2  15     7655.49     7483.37    115.07 o 
  -2  -3  16     1478.43     1456.15     47.64 o 
  -1  -3  16      388.69      345.38     19.05 o 
   0  -3  16      365.07      352.69     19.21 o 
  -2  -2  16     3120.00     3182.36     85.54 o 
  -1  -2  16      452.56      491.52     22.44 o 
   0  -2  16      763.86      820.82     29.11 o 
  -2  -1  16      306.22      324.69     28.22 o 
  -1  -1  16     1236.49     1291.30     43.75 o 
                                                 
